# Supplementary material for: Utilizing the fecal microbiota to understand foal gut transitions from birth to weaning
Source: PLoS One. 2019 Apr 30;14(4):e0216211. doi: 10.1371/journal.pone.0216211 (PMC6490953; doi:10.1371/journal.pone.0216211)
Supplement: S1 Table — (XLSX) [file pone.0216211.s002.xlsx]

## Sheet: Sheet1
S1 Table. Mare and Foal Set Information
Horse Number	Mare	Foal	Farm	Samples
1	QH	Azteca	A	F: 28, 60, W
2	TB	QH/TB	A	F: 7, 28, 60, W
3	TB	Warmblood	A	F: 7, 28, 60, W
4	QH	QH	A	F: 1, 7, 28, 60, W; M: 1
5	QH	QH	A	F: 1, 7, 28, 60, W; M: 1
6	QH	Mule	A	F: 7, 28, 60, W; M: 1
7	QH	QH	A	F: 1, 7, 28, 60; M: 1
8	QH	QH	A	F: 1, 7, 28, 60; M: 1
9	Paint	QH Paint	A	F: 1, 7, 28, 60; M: 1
10	Andalusian	Andalusian	A	F: 1, 7, 28, 60; M: 1
11	QH	QH	A	F: 1, 28, 60; M: 1
13	TB	TB	B	F: 1, 7, 28, 60; M: 1
14	TB	TB	B	F: 1, 7, 28, 60; M: 1
15	TB	TB	B	F: 1, 7, 28; M: 1
16	TB	TB	B	F: 1, 7; M: 1
17	TB	TB	B	F: 1, 7; M: 1
18	TB	TB	B	F: 1, 7, 28, 60; M: 1
19	TB	TB	B	F: 1, 7, 28, 60; M: 1
20	TB	TB	B	F: 1, 7, 28, 60; M: 1
22	TB	TB	B	F: 1, 7, 60; M: 1
23	TB	TB	B	F: 1, 28, 60; M: 1
24	TB	TB	B	F: 1, 7, 28, 60; M: 1
25	TB	TB	B	F: 1, 7, 28, 60; M: 1
26	TB	TB	B	F: 1, 60; M: 1
27	TB	TB	B	F: 1, 7, 28; M: 1
29	TB	TB	B	F: 1, 7, 60; M: 1
30	QH	QH	C	F: 1, 7, 28, W; M: 1
31	TB	TB	B	F: 1, 7, 28; M: 1
32	TB	TB	B	F: 1; M: 1
33	TB	TB	B	F: 1, 7, 60; M: 1
35	TB	TB	B	F: 1, 7, 28, 60; M: 1
36	TB	TB	B	F: 1, 28, 60; M: 1
38	TB	TB	B	F: 1, 7; M: 1
41	QH	QH	A	F: 1, 28; M: 1
50	TB	TB	B	F: 1, 7, 28, 60; M: 1
51	TB	TB	B	F: 1, 28; M: 1
52	Percheron	Mule	A	F: 1, 7, 28, 60; M: 1
53	QH	QH	C	F: 1, 7, 28, 60, W
QH: Quarter Horse; TB: Thoroughbred; F: Foal; M: Mare; 1: Day 1; 7: Day 7, 28: Day 28;
60: Day 60; W: weaning.
