# Supplementary material for: Utilizing the fecal microbiota to understand foal gut transitions from birth to weaning
Source: PLoS One. 2019 Apr 30;14(4):e0216211. doi: 10.1371/journal.pone.0216211 (PMC6490953; doi:10.1371/journal.pone.0216211)
Supplement: S2 Table — (XLSX) [file pone.0216211.s003.xlsx]

## Sheet: Sheet1
S2 Table. Farm Management Information
Farm	Stalls/ Pens/ Pastures	Management in First 2 Weeks	In Stall Nutrition	Out of Stall Nutrition	First Pasture Access	Pasture Irrigation
A	Days 0-7: Stalls Days 7-28: Stalls/Pens Days 28-weaning: Pens/Pastures	Stalls / dirt pens	Grain / hay	Days in pens: grain / managed hay; Days in pasture: limited grass, grain / managed hay	Day 28	Rain
B	Days 0-3: Stalls Days 3-14: Stalls/Pastures Days 14-weaning: Pasture	Pasture with overnight stalls	Grain / hay	Pasture: abundant grass, free choice hay	Day 3	Flood irrigation
C	Days 0-weaning: Stalls/Pastures	Pasture with overnight stalls	Grain / hay	Pasture: abundant grass, managed hay	Day 7	Sprinklers
Grain: supplemented for lactation requirements; managed hay: hay provided for 1-2% mare bodyweight;
free choice hay: elevated hay feeders full.
