# Supplementary material for: Utilizing the fecal microbiota to understand foal gut transitions from birth to weaning
Source: PLoS One. 2019 Apr 30;14(4):e0216211. doi: 10.1371/journal.pone.0216211 (PMC6490953; doi:10.1371/journal.pone.0216211)
Supplement: S3 Table — (XLSX) [file pone.0216211.s004.xlsx]

## Sheet: Sheet1
Table S3. QIIME alpha diversity comparison
Group1	Group2	Group1 mean	Group1 std	Group2 mean	Group2 std	t stat	p-value
F7	M1	29.4363	13.5436	84.038	12.6175	-16.4281	0.015
FW	M1	89.3848	11.2313	84.038	12.6175	1.07386	1
F7	F28	29.4363	13.5436	70.969	20.3546	-9.09748	0.015
M1	F60	84.038	12.6175	87.4302	8.18844	-1.18933	1
F1	F28	66.2802	20.2705	70.969	20.3546	-0.89874	1
F7	FW	29.4363	13.5436	89.3848	11.2313	-11.2018	0.015
F1	FW	66.2802	20.2705	89.3848	11.2313	-3.03836	0.09
F1	M1	66.2802	20.2705	84.038	12.6175	-4.27242	0.015
FW	F60	89.3848	11.2313	87.4302	8.18844	0.525302	1
FW	F28	89.3848	11.2313	70.969	20.3546	2.39052	0.375
F1	F7	66.2802	20.2705	29.4363	13.5436	8.29951	0.015
F28	F60	70.969	20.3546	87.4302	8.18844	-3.84687	0.015
F1	F60	66.2802	20.2705	87.4302	8.18844	-5.01684	0.015
M1	F28	84.038	12.6175	70.969	20.3546	3.05882	0.06
F7	F60	29.4363	13.5436	87.4302	8.18844	-18.959	0.015
