# Supplementary material for: Utilizing the fecal microbiota to understand foal gut transitions from birth to weaning
Source: PLoS One. 2019 Apr 30;14(4):e0216211. doi: 10.1371/journal.pone.0216211 (PMC6490953; doi:10.1371/journal.pone.0216211)
Supplement: S4 Table — (XLSX) [file pone.0216211.s005.xlsx]

## Sheet: FarmMorFAge_otu_table_L5
S4 Table. Percentage Composition of Microbial Populations, by Family (L5)
#OTU ID	AF1	BF1	CF1	AF7	BF7	CF7	AF28	BF28	CF28	AF60	BF60	CF60	AFW	CFW	AM1	BM1	CM1
k__Archaea;p__Euryarchaeota;c__Methanobacteria;o__Methanobacteriales;f__Methanobacteriaceae	0.00405447	0.00957975	0.0051532	0.000584958	0.00140823	0.000557103	0.0145704	0.0101074	0.00153203	0.0159471	0.0160565	0.0373259	0.009935	0.00626741	0.0101393	0.0285939	0.0228412
k__Archaea;p__Euryarchaeota;c__Methanomicrobia;o__Methanomicrobiales;f__Methanocorpusculaceae	0.000464253	0.000859876	0.000835655	5.57103e-05	0.000185701	0	0.00235697	0.0017111	0.000139276	0.00143918	0.00537207	0	0.00301764	0	0.000612813	0.00339106	0.00139276
k__Bacteria;p__Actinobacteria;c__Actinobacteria;o__Actinomycetales;f__Brevibacteriaceae	0	0.00179242	0	0	0	0	0	0	0	0	0	0	0	0	0	0	0
k__Bacteria;p__Actinobacteria;c__Actinobacteria;o__Actinomycetales;f__Cellulomonadaceae	9.28505e-05	0.000508659	0	0	0	0	0	0	0	0	0	0	0	0	0	0	0
k__Bacteria;p__Actinobacteria;c__Actinobacteria;o__Actinomycetales;f__Corynebacteriaceae	0.00120706	0.00118687	0.000417827	0.00116992	0.00860415	0	0.00623527	0.00103462	0.000417827	0.00118384	0.00242738	0.000278552	0.000510678	0.0622563	0.000724234	0.000217997	0.00194986
k__Bacteria;p__Actinobacteria;c__Actinobacteria;o__Actinomycetales;f__Dermabacteraceae	0.000185701	0.000617658	0.000139276	0.000167131	0.000773754	0	0.000149989	0	0	6.96379e-05	0	0	0	0	0	1.21109e-05	0
k__Bacteria;p__Actinobacteria;c__Actinobacteria;o__Actinomycetales;f__Dermacoccaceae	0.00160941	0.000569214	0.000139276	0.000417827	0.00250696	0	0.000278552	0	0	0.000139276	0	0	4.64253e-05	0	0	0	0
k__Bacteria;p__Actinobacteria;c__Actinobacteria;o__Actinomycetales;f__Dietziaceae	0.00272361	0.000157442	0.000278552	0.000473538	0.000263076	0	0.00124277	0.000119379	0.000139276	0.000324977	0	0.000557103	4.64253e-05	0	0.000334262	0.00013322	0.000278552
k__Bacteria;p__Actinobacteria;c__Actinobacteria;o__Actinomycetales;f__Gordoniaceae	0	1.21109e-05	0	0	0.000866605	0	0	0	0	0	0	0	0	0	0	0	0
k__Bacteria;p__Actinobacteria;c__Actinobacteria;o__Actinomycetales;f__Intrasporangiaceae	3.09502e-05	0.000363328	0	2.78552e-05	0	0	6.42811e-05	0.000139276	0	2.32126e-05	0.000139276	0	0	0	0	0	0
k__Bacteria;p__Actinobacteria;c__Actinobacteria;o__Actinomycetales;f__Microbacteriaceae	0.000526153	0.00118687	0	0	0.00119158	0	0	0	0	2.32126e-05	0	0	0	0	0	0	0
k__Bacteria;p__Actinobacteria;c__Actinobacteria;o__Actinomycetales;f__Micrococcaceae	0.00584958	0.000666101	0.000139276	0.00116992	0.00082018	0.000139276	0.000321406	0.000338241	0.000278552	0.000394615	0.000895344	0	0.000185701	0	0.000306407	2.42219e-05	0.000557103
k__Bacteria;p__Actinobacteria;c__Actinobacteria;o__Actinomycetales;f__Nocardiaceae	0.00129991	0.000339106	0.000278552	0.000167131	3.09502e-05	0	0.000128562	0.000179069	0	0.000208914	7.95862e-05	0	0	0	5.57103e-05	3.63328e-05	0
k__Bacteria;p__Actinobacteria;c__Actinobacteria;o__Actinomycetales;f__Nocardioidaceae	0.00179511	0.00013322	0	0.000111421	4.64253e-05	0	0	0	0	2.32126e-05	0	0	0	0	0	0	0
k__Bacteria;p__Actinobacteria;c__Actinobacteria;o__Actinomycetales;f__Yaniellaceae	0.000588053	7.26656e-05	0	0.000334262	0.000727329	0	0.00162846	3.97931e-05	0	0.000510678	5.96896e-05	0	0.000139276	0.000139276	5.57103e-05	1.21109e-05	0
k__Bacteria;p__Actinobacteria;c__Actinobacteria;o__Bifidobacteriales;f__Bifidobacteriaceae	9.28505e-05	0.00100521	0.000278552	0.00417827	0.0120087	0.00222841	6.42811e-05	1.98965e-05	0	6.96379e-05	3.97931e-05	0	0	0	0	2.42219e-05	0
k__Bacteria;p__Actinobacteria;c__Coriobacteriia;o__Coriobacteriales;f__Coriobacteriaceae	0.000680904	0.0013322	0.000696379	0.00116992	0.00100588	0.000278552	0.00524963	0.00543175	0.00473538	0.00724234	0.00594906	0.00334262	0.00557103	0.00222841	0.00523677	0.0067579	0.00278552
k__Bacteria;p__Armatimonadetes;c__SJA-176;o__RB046;f__	0	1.21109e-05	0	0	0	0	0.000321406	0.000139276	0	9.28505e-05	3.97931e-05	0	9.28505e-05	0	0	9.68875e-05	0
k__Bacteria;p__Bacteroidetes;c__Bacteroidia;o__Bacteroidales;f__	0.0217889	0.0266198	0.0175487	0.000835655	0.00427112	0.000417827	0.0925434	0.0579785	0.0203343	0.140274	0.114425	0.215599	0.142897	0.188997	0.114819	0.103742	0.0690808
k__Bacteria;p__Bacteroidetes;c__Bacteroidia;o__Bacteroidales;f__BS11	0.000402352	0.000750878	0.000417827	5.57103e-05	7.73754e-05	0	0.0127491	0.0045762	0.000278552	0.0140669	0.0328492	0.000835655	0.00171773	0.00250696	0.00470752	0.00271285	0
k__Bacteria;p__Bacteroidetes;c__Bacteroidia;o__Bacteroidales;f__Bacteroidaceae	0.00297122	0.0174155	0.0051532	0.129749	0.096255	0.262674	0.0351189	0.0134302	0.00236769	0.0044104	0.00387982	0.0158774	0.00292479	0.00571031	0.00688022	0.00101732	0.00278552
k__Bacteria;p__Bacteroidetes;c__Bacteroidia;o__Bacteroidales;f__Porphyromonadaceae	0.00120706	0.0033184	0.00125348	0.00779944	0.0654906	0.00278552	0.00859224	0.00811779	0.00153203	0.00336583	0.00537207	0.00111421	0.00106778	0.00793872	0.00481894	0.00161075	0.000278552
k__Bacteria;p__Bacteroidetes;c__Bacteroidia;o__Bacteroidales;f__Prevotellaceae	0.000185701	0.000278552	0.000139276	2.78552e-05	3.09502e-05	0	0.000749946	0.000497413	0.000139276	0.000626741	0.00127338	0	0.00287837	0.00139276	0.000752089	0.000460216	0
k__Bacteria;p__Bacteroidetes;c__Bacteroidia;o__Bacteroidales;f__RF16	0.0113587	0.000738767	0.000139276	2.78552e-05	0.000139276	0	0.0029355	0.000835655	0.000417827	0.004039	0.00505372	0.00278552	0.00297122	0.00654596	0.00537604	0.00440838	0.000278552
k__Bacteria;p__Bacteroidetes;c__Bacteroidia;o__Bacteroidales;f__Rikenellaceae	0.000123801	7.26656e-05	0	0.00306407	0.00286289	0.000278552	0.000171416	7.95862e-05	0	9.28505e-05	0.000119379	0	0	0	2.78552e-05	0.000121109	0
k__Bacteria;p__Bacteroidetes;c__Bacteroidia;o__Bacteroidales;f__S24-7	0.00126896	0.00591014	0.00376045	0.000194986	0.000649954	0.000139276	0.00104993	0.00129327	0.00111421	0.000557103	0.00582969	0	0.000510678	0	0.000724234	0.00203464	0.000835655
k__Bacteria;p__Bacteroidetes;c__Bacteroidia;o__Bacteroidales;f__[Odoribacteraceae]	0	0.000278552	0	0.00679666	0.000510678	0.00181058	0.000771373	0.000477517	0	0	3.97931e-05	0	0	0	0	0	0
k__Bacteria;p__Bacteroidetes;c__Bacteroidia;o__Bacteroidales;f__[Paraprevotellaceae]	0.00504488	0.00489282	0.00292479	8.35655e-05	0.000665429	0.043454	0.0209128	0.0189813	0.0171309	0.0311049	0.0274174	0.0401114	0.0182451	0.067688	0.0272145	0.0165314	0.0125348
k__Bacteria;p__Bacteroidetes;c__Flavobacteriia;o__Flavobacteriales;f__[Weeksellaceae]	3.09502e-05	8.47766e-05	0	0	0.00174868	0	4.28541e-05	1.98965e-05	0	0	1.98965e-05	0	0	0	0	0	0
k__Bacteria;p__Bacteroidetes;c__Sphingobacteriia;o__Sphingobacteriales;f__Sphingobacteriaceae	0.00151656	0.00108998	0	2.78552e-05	0	0	0	0	0	0	0	0	0	0	0	0	0
k__Bacteria;p__Chlamydiae;c__Chlamydiia;o__Chlamydiales;f__Chlamydiaceae	0.000123801	0.00025433	0.000417827	2.78552e-05	4.64253e-05	0	0.00668524	0.00437724	0	0.000580316	0.000935137	0	0.000139276	0.000139276	0	0	0
k__Bacteria;p__Chloroflexi;c__Anaerolineae;o__Anaerolineales;f__Anaerolinaceae	9.28505e-05	8.47766e-05	0	0	1.54751e-05	0	4.28541e-05	9.94827e-05	0	0.000232126	3.97931e-05	0	0	0.000278552	0.000306407	0.000544992	0.000557103
k__Bacteria;p__Chloroflexi;c__Thermomicrobia;o__JG30-KF-CM45;f__	0.000804704	8.47766e-05	0	0.000139276	0	0	8.57082e-05	0	0	2.32126e-05	0	0	0	0	0	0	0
k__Bacteria;p__Cyanobacteria;c__4C0d-2;o__YS2;f__	0	4.84437e-05	0.000139276	0	0	0	2.1427e-05	0	0	0.000139276	0.000139276	0	0.000278552	0	0.000139276	0.000230108	0
k__Bacteria;p__Cyanobacteria;c__Chloroplast;o__Streptophyta;f__	0.000959455	0.00521981	0.00097493	2.78552e-05	0.000139276	0	0.000235697	7.95862e-05	0.000139276	2.32126e-05	0	0	0	0	0	2.42219e-05	0
k__Bacteria;p__Elusimicrobia;c__Elusimicrobia;o__Elusimicrobiales;f__Elusimicrobiaceae	0	0	0	0	0	0	0.00248554	0	0	0	0	0	0	0	0	0	0
k__Bacteria;p__Fibrobacteres;c__Fibrobacteria;o__Fibrobacterales;f__Fibrobacteraceae	0.00201176	0.00267652	0.00125348	5.57103e-05	0.000340452	0	0.00809942	0.00465579	0.00167131	0.0228877	0.0143653	0.0518106	0.0141597	0.0455432	0.0120613	0.00571636	0.00891365
k__Bacteria;p__Firmicutes;c__Bacilli;o__Bacillales;Other	3.09502e-05	2.42219e-05	0	0.000417827	0.000959455	0	2.1427e-05	0	0	4.64253e-05	1.98965e-05	0	0	0	0	1.21109e-05	0
k__Bacteria;p__Firmicutes;c__Bacilli;o__Bacillales;f__Bacillaceae	0.000649954	3.63328e-05	0.000139276	2.78552e-05	0.000603528	0	0.000299979	0.000497413	0	6.96379e-05	0.00123359	0	0.000139276	0	0.00128134	2.42219e-05	0
k__Bacteria;p__Firmicutes;c__Bacilli;o__Bacillales;f__Planococcaceae	0.0335809	0.00308829	0.00264624	0.0016156	0.000340452	0	0.00310692	0.000318345	0	0.00139276	0.000238758	0.000278552	0.00194986	0.0796657	0.0473259	0.000121109	0.000557103
k__Bacteria;p__Firmicutes;c__Bacilli;o__Bacillales;f__Staphylococcaceae	0.000711854	0.00138065	0.000696379	0.000752089	0.00187249	0	0.00289265	0.000437724	0.000417827	0.00088208	0.00187027	0	9.28505e-05	0	8.35655e-05	8.47766e-05	0
k__Bacteria;p__Firmicutes;c__Bacilli;o__Lactobacillales;f__	0.000309502	0.000847766	0.000278552	0.00713092	0.00786134	0	0.000342833	0	0.0128134	9.28505e-05	1.98965e-05	0	0	0	5.57103e-05	2.42219e-05	0
k__Bacteria;p__Firmicutes;c__Bacilli;o__Lactobacillales;f__Aerococcaceae	0.00154751	0.000787211	0.000557103	0.000250696	0.00663881	0	0.00567817	0.000716275	0.000417827	0.000371402	0.00425786	0	0.000185701	0.00348189	5.57103e-05	0.000242219	0
k__Bacteria;p__Firmicutes;c__Bacilli;o__Lactobacillales;f__Carnobacteriaceae	0.00105231	1.21109e-05	0	2.78552e-05	0.000619003	0	4.28541e-05	3.97931e-05	0	0	0.000119379	0	0	0	5.57103e-05	1.21109e-05	0
k__Bacteria;p__Firmicutes;c__Bacilli;o__Lactobacillales;f__Enterococcaceae	0.000464253	0.000484437	0.000557103	5.57103e-05	0.0147478	0	0.000342833	0.000179069	0.174234	2.32126e-05	7.95862e-05	0	0	0	0	8.47766e-05	0
k__Bacteria;p__Firmicutes;c__Bacilli;o__Lactobacillales;f__Lactobacillaceae	0.00328072	0.0084171	0.00696379	0.101699	0.0694212	0.039415	0.041847	0.0335058	0.0995822	0.0139972	0.0126144	0.00752089	0.0310121	0.0119777	0.0105571	0.00865932	0.00111421
k__Bacteria;p__Firmicutes;c__Bacilli;o__Lactobacillales;f__Leuconostocaceae	6.19003e-05	0.000169553	0.000139276	5.57103e-05	1.54751e-05	0	6.42811e-05	7.95862e-05	0	0.000139276	0	0	9.28505e-05	0	0.00342618	0.000508659	0
k__Bacteria;p__Firmicutes;c__Bacilli;o__Lactobacillales;f__Streptococcaceae	0.00278552	0.00982197	0.00571031	0.0689415	0.0507119	0.0463788	0.0314335	0.0426781	0.0118384	0.0049675	0.00947075	0.00640669	0.0154132	0.000835655	0.0142618	0.0653022	0.000557103
k__Bacteria;p__Firmicutes;c__Bacilli;o__Turicibacterales;f__Turicibacteraceae	0.00238316	0.00666101	0.00626741	0.000278552	0.000495203	0	0.00107135	0.000577	0.000278552	0.000487465	0.000338241	0	0.000278552	0	0.000306407	0.00025433	0.000278552
k__Bacteria;p__Firmicutes;c__Clostridia;o__Clostridiales;Other	0.000588053	0.000762989	0.000278552	0.000167131	0.000185701	0	0.00527105	0.00966972	0.00167131	0.00343547	0.00244727	0.00417827	0.00617456	0.00445682	0.00807799	0.00497759	0.00278552
k__Bacteria;p__Firmicutes;c__Clostridia;o__Clostridiales;f__	0.00953265	0.015938	0.00891365	0.0250418	0.0142371	0.00557103	0.0861367	0.0949264	0.0511142	0.124373	0.124154	0.120334	0.101161	0.0654596	0.128357	0.132155	0.153203
k__Bacteria;p__Firmicutes;c__Clostridia;o__Clostridiales;f__Christensenellaceae	0.000588053	0.000968875	0.000696379	0	0.000123801	0	0.0176773	0.0124751	0.00153203	0.00728877	0.00877437	0.0128134	0.00380687	0.00278552	0.00317549	0.00512293	0.00752089
k__Bacteria;p__Firmicutes;c__Clostridia;o__Clostridiales;f__Clostridiaceae	0.00498298	0.00965242	0.00793872	0.0258496	0.041953	0.00738162	0.0182987	0.0234779	0.0278552	0.0494197	0.0334262	0.00807799	0.0119777	0.0143454	0.0186351	0.0362359	0.0289694
k__Bacteria;p__Firmicutes;c__Clostridia;o__Clostridiales;f__Dehalobacteriaceae	3.09502e-05	0.000193775	0	2.78552e-05	3.09502e-05	0	0.0028498	0.00189017	0.000139276	0.00232126	0.00276562	0.00194986	0.000928505	0.000835655	0.00245125	0.0022163	0.00222841
k__Bacteria;p__Firmicutes;c__Clostridia;o__Clostridiales;f__Eubacteriaceae	0.000619003	0.00064188	0.000835655	0.00189415	0.000185701	0	0.00398543	0.00220852	0.000139276	0.00429434	0.00726224	0	0.00264624	0.00139276	0.00715877	0.00701223	0.00724234
k__Bacteria;p__Firmicutes;c__Clostridia;o__Clostridiales;f__Lachnospiraceae	0.0147323	0.039627	0.0158774	0.345432	0.205091	0.263928	0.15451	0.269479	0.281476	0.140785	0.136729	0.10195	0.283287	0.0802228	0.183203	0.193775	0.42507
k__Bacteria;p__Firmicutes;c__Clostridia;o__Clostridiales;f__Peptococcaceae	0.000123801	0.00038755	0.000139276	0.00125348	9.28505e-05	0.000835655	0.00175702	0.000875448	0.00487465	0.00327298	0.00153203	0.000835655	0.00088208	0.00222841	0.00222841	0.00226475	0
k__Bacteria;p__Firmicutes;c__Clostridia;o__Clostridiales;f__Peptostreptococcaceae	0.000526153	0.00284607	0.000696379	0.0113092	0.0170226	0.000696379	0.00177844	0.000577	0.000139276	0.00044104	0.000537207	0.00111421	0.000185701	0.000278552	0.00103064	0.00112632	0
k__Bacteria;p__Firmicutes;c__Clostridia;o__Clostridiales;f__Ruminococcaceae	0.0197772	0.0272859	0.0125348	0.0970474	0.148561	0.0479109	0.246561	0.237664	0.145543	0.220474	0.228074	0.238997	0.179062	0.133008	0.198496	0.190553	0.128134
k__Bacteria;p__Firmicutes;c__Clostridia;o__Clostridiales;f__Veillonellaceae	0.00136181	0.00250696	0.000696379	0.00506964	0.00554008	0.00222841	0.00857082	0.00618782	0.0149025	0.00766017	0.00535217	0.00640669	0.0132776	0.00821727	0.011922	0.0110694	0.00445682
k__Bacteria;p__Firmicutes;c__Clostridia;o__Clostridiales;f__[Mogibacteriaceae]	0.00498298	0.00684268	0.00376045	0.000501393	0.00145466	0.000696379	0.0336833	0.0408675	0.0132312	0.0533426	0.0513729	0.0306407	0.0313835	0.0140669	0.0403343	0.0587986	0.0445682
k__Bacteria;p__Firmicutes;c__Erysipelotrichi;o__Erysipelotrichales;f__Erysipelotrichaceae	0.00126896	0.00234952	0.00208914	0.0351253	0.00978025	0.0231198	0.00368545	0.00330283	0.00292479	0.00255339	0.00276562	0.00139276	0.00891365	0.00612813	0.00562674	0.00801744	0.00167131
k__Bacteria;p__Fusobacteria;c__Fusobacteriia;o__Fusobacteriales;f__Fusobacteriaceae	0.000526153	0.00222841	0.00097493	0.0473259	0.00795419	0.11532	0.00734948	0.00318345	0	6.96379e-05	0.000875448	0	4.64253e-05	0	5.57103e-05	7.26656e-05	0
k__Bacteria;p__Planctomycetes;c__Planctomycetia;o__Pirellulales;f__Pirellulaceae	0.000309502	0.000968875	0.000557103	5.57103e-05	0.000154751	0	0.00167131	0.00119379	0.00181058	0.00280873	0.001154	0.00194986	0.00218199	0.00111421	0.00114206	0.000835655	0.000557103
k__Bacteria;p__Planctomycetes;c__vadinHA49;o__PeHg47;f__	9.28505e-05	9.68875e-05	0	0	3.09502e-05	0	0.000235697	0.000159172	0.000139276	0	3.97931e-05	0	4.64253e-05	0	5.57103e-05	0.000532881	0.000278552
k__Bacteria;p__Proteobacteria;c__Alphaproteobacteria;o__Caulobacterales;f__Caulobacteraceae	0.00204271	3.63328e-05	0	0	0	0	0	0	0	0	0	0	4.64253e-05	0	0	0	0
k__Bacteria;p__Proteobacteria;c__Alphaproteobacteria;o__RF32;f__	0	3.63328e-05	0	0	1.54751e-05	0	4.28541e-05	1.98965e-05	0	0	0.00105452	0	4.64253e-05	0	0	1.21109e-05	0
k__Bacteria;p__Proteobacteria;c__Alphaproteobacteria;o__Rhizobiales;f__Hyphomicrobiaceae	0.000773754	6.05547e-05	0	0.000139276	0	0	2.1427e-05	0	0	0	0	0	0	0	0	0	0
k__Bacteria;p__Proteobacteria;c__Alphaproteobacteria;o__Rhizobiales;f__Rhizobiaceae	0.00256886	9.68875e-05	0	0	0	0	0	1.98965e-05	0	2.32126e-05	0	0	0	0	0	0	0
k__Bacteria;p__Proteobacteria;c__Alphaproteobacteria;o__Rhodobacterales;f__Rhodobacteraceae	0	0	0	0	0.000897555	0	0	1.98965e-05	0	0	0.000397931	0	0	0	0	0	0
k__Bacteria;p__Proteobacteria;c__Alphaproteobacteria;o__Rhodospirillales;f__Rhodospirillaceae	0.00142371	0.000339106	0.000557103	5.57103e-05	0	0	2.1427e-05	0	0	0	0	0	0	0	0	0	0
k__Bacteria;p__Proteobacteria;c__Alphaproteobacteria;o__Sphingomonadales;f__Erythrobacteraceae	0.000588053	2.42219e-05	0	0.000167131	3.09502e-05	0	4.28541e-05	1.98965e-05	0	0	0	0	0	0	0	0	0
k__Bacteria;p__Proteobacteria;c__Betaproteobacteria;o__Burkholderiales;f__Alcaligenaceae	0.000278552	0.000472327	0.000139276	0.00097493	0.00632931	0.000139276	2.1427e-05	3.97931e-05	0	2.32126e-05	1.98965e-05	0	0	0	0.000111421	4.84437e-05	0
k__Bacteria;p__Proteobacteria;c__Betaproteobacteria;o__Burkholderiales;f__Comamonadaceae	0.00145466	0.000121109	0.000139276	5.57103e-05	1.54751e-05	0	0	0	0	0	5.96896e-05	0	0	0	0	0	0
k__Bacteria;p__Proteobacteria;c__Betaproteobacteria;o__Burkholderiales;f__Oxalobacteraceae	0.0152894	0.000242219	0	5.57103e-05	0	0	4.28541e-05	0	0	0	0.000775965	0	0	0	0	0	0
k__Bacteria;p__Proteobacteria;c__Betaproteobacteria;o__Tremblayales;f__	6.19003e-05	0.000351217	0.000139276	2.78552e-05	0.000108326	0	0.00265695	0.00119379	0	0.00206592	0.00738162	0.00194986	0.000417827	0.00278552	0	0.000363328	0
k__Bacteria;p__Proteobacteria;c__Deltaproteobacteria;o__Desulfovibrionales;f__Desulfovibrionaceae	0.000557103	0.00104154	0.000139276	0.00306407	0.00301764	0.00111421	0.00224984	0.00121369	0.00306407	0.00143918	0.000616793	0.000835655	0.00171773	0.00097493	0.00172702	0.00111421	0.000557103
k__Bacteria;p__Proteobacteria;c__Epsilonproteobacteria;o__Campylobacterales;f__Campylobacteraceae	0.000216651	0.000557103	0.000278552	5.57103e-05	0.000108326	0	0.00344975	0.00179069	0.0185237	0.00153203	0.00318345	0.00111421	0.000371402	0.00320334	0.000362117	0.000811433	0.000278552
k__Bacteria;p__Proteobacteria;c__Epsilonproteobacteria;o__Campylobacterales;f__Helicobacteraceae	3.09502e-05	6.05547e-05	0	0	0	0	0.00122134	0.00181058	0	0.00167131	0.000537207	0	0	0.000557103	2.78552e-05	6.05547e-05	0
k__Bacteria;p__Proteobacteria;c__Gammaproteobacteria;o__Aeromonadales;f__Succinivibrionaceae	0.000154751	0.000823544	0.000139276	0	0.000154751	0	0.000321406	0.000696379	0.000835655	0.00053389	0.00159172	0	0.000139276	0	0.000194986	0.00591014	0
k__Bacteria;p__Proteobacteria;c__Gammaproteobacteria;o__Alteromonadales;f__Alteromonadaceae	0.00538533	0.000278552	0	0	0.00201176	0	0	0	0	2.32126e-05	0	0	0	0	0	0	0
k__Bacteria;p__Proteobacteria;c__Gammaproteobacteria;o__Alteromonadales;f__[Chromatiaceae]	3.09502e-05	2.42219e-05	0	0	0.00382235	0	0	1.98965e-05	0	0	0	0	0	0	0	0	0
k__Bacteria;p__Proteobacteria;c__Gammaproteobacteria;o__Enterobacteriales;f__Enterobacteriaceae	0.00129991	0.00961608	0.00181058	0.0328691	0.131492	0.115042	0.011442	0.00224831	0.0561281	0.000162488	0.000656586	0.00501393	0.000464253	0.000278552	0.000417827	0.000266441	0
k__Bacteria;p__Proteobacteria;c__Gammaproteobacteria;o__Pasteurellales;f__Pasteurellaceae	0	0.000145331	0	0.0021727	0	0.00849582	6.42811e-05	0.000159172	0.000278552	0	0	0	0	0	0	1.21109e-05	0
k__Bacteria;p__Proteobacteria;c__Gammaproteobacteria;o__Pseudomonadales;f__Moraxellaceae	0.736614	0.706516	0.83844	0.0018663	0.00849582	0.000696379	0.0047568	0.00214883	0.000835655	0.00213556	0.0199562	0.00139276	0.00204271	0.0435933	0.0179109	0.00237374	0.00584958
k__Bacteria;p__Proteobacteria;c__Gammaproteobacteria;o__Pseudomonadales;f__Pseudomonadaceae	0.0319406	0.022817	0.0246518	0.000529248	0.0115599	0	0.000685665	0.000258655	0	0.000185701	0.000537207	0.000278552	9.28505e-05	0	2.78552e-05	3.63328e-05	0
k__Bacteria;p__SR1;c__;o__;f__	6.19003e-05	0.000242219	0.000278552	2.78552e-05	4.64253e-05	0	0.00490679	5.96896e-05	0	0.000301764	0.000318345	0.000557103	0	0.00125348	0.000167131	0.000108998	0
k__Bacteria;p__Spirochaetes;c__MVP-15;o__PL-11B10;f__	0.000309502	0.000411772	0.000417827	5.57103e-05	0.000108326	0	0.00865652	0.00845603	0.000417827	0.00445682	0.00274572	0.00640669	0.00338904	0.00236769	0.00158774	0.000690323	0
k__Bacteria;p__Spirochaetes;c__Spirochaetes;o__Spirochaetales;f__Spirochaetaceae	0.00405447	0.0048686	0.00334262	8.35655e-05	0.000588053	0.000139276	0.0161131	0.00754079	0.00543175	0.0223305	0.0160366	0.0275766	0.0249304	0.0271588	0.0267967	0.0102943	0.0164345
k__Bacteria;p__Synergistetes;c__Synergistia;o__Synergistales;f__Synergistaceae	0	3.63328e-05	0	0	1.54751e-05	0	6.42811e-05	9.94827e-05	0	9.28505e-05	0.000437724	0.000557103	0.000139276	0	0.000111421	0.000290662	0.000278552
k__Bacteria;p__Tenericutes;c__Mollicutes;o__RF39;f__	0.000216651	0.000339106	0.000139276	8.35655e-05	3.09502e-05	0	0.000685665	0.00330283	0.000139276	0.00150882	0.00192996	0.00194986	0.00097493	0.00181058	0.00178273	0.000884098	0.000278552
k__Bacteria;p__Verrucomicrobia;c__Verruco-5;o__WCHB1-41;f__	3.09502e-05	3.63328e-05	0	0	0	0	0.000171416	7.95862e-05	0.000278552	0.000232126	0.000238758	0	0.000278552	0	2.78552e-05	1.21109e-05	0
k__Bacteria;p__Verrucomicrobia;c__Verruco-5;o__WCHB1-41;f__RFP12	0.014299	0.00999152	0.00487465	0.000250696	0.00185701	0.000278552	0.0232483	0.0327497	0.00236769	0.0532962	0.0477517	0.0214485	0.0478644	0.0658774	0.048273	0.0534092	0.0239554
k__Bacteria;p__Verrucomicrobia;c__Verrucomicrobiae;o__Verrucomicrobiales;f__Verrucomicrobiaceae	0.000928505	0.00250696	0.00125348	0.0210864	0.0185082	0.00584958	0.00672809	0.00258655	0.0108635	0.00389972	0.00533227	0.010585	0.00139276	0.00278552	0.00339833	0.00211941	0.0153203
k__Bacteria;p__Verrucomicrobia;c__[Pedosphaerae];o__[Pedosphaerales];f__R4-41B	6.19003e-05	7.26656e-05	0.000139276	0	1.54751e-05	0	0.000599957	0.000218862	0	0.000139276	5.96896e-05	0	0.000185701	0	0.000167131	0	0
Unassigned;Other;Other;Other;Other	0.00133086	0.00259174	0.000696379	8.35655e-05	0.000402352	0	0.00471395	0.0113211	0.00139276	0.0088208	0.0080382	0.00584958	0.0130455	0.0192201	0.0122563	0.0126317	0.00278552
