# Supplementary material for: Utilizing the fecal microbiota to understand foal gut transitions from birth to weaning
Source: PLoS One. 2019 Apr 30;14(4):e0216211. doi: 10.1371/journal.pone.0216211 (PMC6490953; doi:10.1371/journal.pone.0216211)
Supplement: S5 Table — (XLSX) [file pone.0216211.s006.xlsx]

## Sheet: ST2 - L3 Category STAMP heat
S5 Table. ST2 - L3 Category STAMP (Color gradient high to low, p<0.05)
Level_1	Level_2	Level_3	p-values (Bonferroni-corrected)	F1: mean rel. freq. (%)	F7: mean rel. freq. (%)	F28: mean rel. freq. (%)	F60: mean rel. freq. (%)	FW: mean rel. freq. (%)	M1: mean rel. freq. (%)
Organismal Systems	Endocrine System	Melanogenesis	9.54077e-23	0.000210674	0	0	0	0	0
Metabolism	Biosynthesis of Other Secondary Metabolites	Isoflavonoid biosynthesis	0.000152668	0.000651981	0.000867666	0.00504619	0.00930932	0.00890458	0.00989859
Cellular Processes	Cell Growth and Death	Meiosis - yeast	0.0464047	0.00511785	0.00871559	0.0151179	0.0217352	0.023897	0.0271105
Human Diseases	Neurodegenerative Diseases	Prion diseases	6.03009e-05	0.00586244	0.00875897	0.00159568	0.000861148	0.00237027	0.00119193
Genetic Information Processing	Transcription	Basal transcription factors	0.0194115	0.00799743	0.00119374	0.0124128	0.0224398	0.017898	0.0299336
Metabolism	Glycan Biosynthesis and Metabolism	N-Glycan biosynthesis	7.5434e-11	0.0116362	0.0222501	0.0379929	0.0503241	0.0451457	0.0493105
Human Diseases	Neurodegenerative Diseases	Parkinson's disease	0.040795	0.0126651	0.00195057	0.000548476	0.00296059	0.000567937	0.00020953
Metabolism	Glycan Biosynthesis and Metabolism	Glycosphingolipid biosynthesis - ganglio series	0.0252245	0.0166954	0.0783645	0.055695	0.0431772	0.0342722	0.0177039
Human Diseases	Metabolic Diseases	Type II diabetes mellitus	3.18787e-19	0.0194729	0.0563906	0.0511398	0.0453497	0.0441493	0.0441519
Metabolism	Biosynthesis of Other Secondary Metabolites	Butirosin and neomycin biosynthesis	2.17374e-22	0.0215804	0.0782758	0.0761014	0.0716916	0.0718054	0.0677434
Metabolism	Metabolism of Terpenoids and Polyketides	Biosynthesis of vancomycin group antibiotics	2.158e-20	0.0237247	0.0656717	0.0747995	0.0782114	0.0728617	0.0726847
Organismal Systems	Endocrine System	Renin-angiotensin system	1.55645e-39	0.0244799	0.000382612	0.000469047	0.000575881	0.000178542	0.000374846
Metabolism	Glycan Biosynthesis and Metabolism	Glycosaminoglycan degradation	0.0019261	0.0254705	0.120662	0.0769873	0.0576076	0.0446499	0.0309163
Human Diseases	Infectious Diseases	African trypanosomiasis	1.63044e-29	0.02906	0.00655072	0.00322392	0.00298605	0.00351289	0.00198616
Cellular Processes	Cell Growth and Death	Apoptosis	2.8272e-37	0.0294393	0.00749943	0.00387579	0.0017681	0.00237351	0.00341117
Genetic Information Processing	Folding, Sorting and Degradation	Ubiquitin system	1.11789e-11	0.0313127	0.0160735	0.00829595	0.0105147	0.0125951	0.0118637
Metabolism	Lipid Metabolism	Steroid hormone biosynthesis	2.56885e-07	0.0321722	0.0395889	0.00875702	0.00423627	0.003039	0.00548865
Organismal Systems	Digestive System	Mineral absorption	2.80235e-27	0.0331308	0.00302996	0.00877711	0.00948632	0.00720017	0.010744
Metabolism	Glycan Biosynthesis and Metabolism	Glycosphingolipid biosynthesis - globo series	9.69693e-08	0.0335744	0.159449	0.132203	0.109853	0.103321	0.0773141
Cellular Processes	Transport and Catabolism	Lysosome	0.00828837	0.0349438	0.154273	0.110454	0.0880713	0.0803384	0.0560314
Human Diseases	Cancers	Renal cell carcinoma	4.33414e-24	0.0350938	0.0131519	0.0115904	0.0065685	0.0102305	0.00981269
Human Diseases	Infectious Diseases	Epithelial cell signaling in Helicobacter pylori infection	1.67044e-32	0.0361288	0.0897521	0.103954	0.111756	0.106113	0.109657
Metabolism	Biosynthesis of Other Secondary Metabolites	beta-Lactam resistance	4.42332e-08	0.0404966	0.0342033	0.0229059	0.0210676	0.0223211	0.0206541
Metabolism	Metabolism of Terpenoids and Polyketides	Zeatin biosynthesis	4.82975e-09	0.0428854	0.0571869	0.0614746	0.0557846	0.056794	0.0550234
Environmental Information Processing	Signal Transduction	MAPK signaling pathway - yeast	4.5489e-05	0.0432153	0.065047	0.0637334	0.0588744	0.0566021	0.0469738
Human Diseases	Metabolic Diseases	Type I diabetes mellitus	7.46057e-06	0.0450823	0.0591015	0.0655627	0.0623087	0.0624867	0.0550094
Human Diseases	Neurodegenerative Diseases	Amyotrophic lateral sclerosis (ALS)	1.25462e-10	0.0479807	0.022636	0.0146969	0.0117699	0.0174145	0.00994531
Metabolism	Xenobiotics Biodegradation and Metabolism	Fluorobenzoate degradation	5.68424e-13	0.0523244	0.0141998	0.00706277	0.0109875	0.0139697	0.0123759
Metabolism	Metabolism of Terpenoids and Polyketides	Biosynthesis of ansamycins	1.67488e-14	0.0547004	0.108495	0.1097	0.107703	0.110062	0.104923
Genetic Information Processing	Folding, Sorting and Degradation	Protein processing in endoplasmic reticulum	0.0132877	0.0565056	0.0680557	0.0845112	0.0929887	0.0810132	0.0902627
Metabolism	Lipid Metabolism	alpha-Linolenic acid metabolism	1.43906e-28	0.0586	0.0117494	0.00827469	0.0116739	0.0120814	0.0129459
Environmental Information Processing	Signaling Molecules and Interaction	Ion channels	4.0985e-15	0.059168	0.0304018	0.0202142	0.0114102	0.0111564	0.0194116
Human Diseases	Infectious Diseases	Pertussis	9.62215e-08	0.000210674	0	0	0	0	0
Environmental Information Processing	Signaling Molecules and Interaction	Bacterial toxins	2.45836e-10	0.0719831	0.151915	0.126672	0.111831	0.102606	0.108217
Metabolism	Metabolism of Cofactors and Vitamins	Lipoic acid metabolism	1.18809e-11	0.0721046	0.0468482	0.0407061	0.0291959	0.0254135	0.0186554
Metabolism	Glycan Biosynthesis and Metabolism	Other glycan degradation	3.04558e-06	0.0723241	0.34926	0.274638	0.23656	0.234434	0.16726
Organismal Systems	Nervous System	Glutamatergic synapse	2.8048e-20	0.0733698	0.122368	0.116566	0.12115	0.123256	0.119105
Human Diseases	Cancers	Pathways in cancer	2.65083e-08	0.0736165	0.0581146	0.0575785	0.0567423	0.0602078	0.0547458
Human Diseases	Immune System Diseases	Primary immunodeficiency	5.33821e-10	0.0749657	0.0611744	0.0560716	0.0516906	0.0538738	0.0511486
Metabolism	Xenobiotics Biodegradation and Metabolism	Atrazine degradation	1.1043e-15	0.0752201	0.0278407	0.0144822	0.0166313	0.0103159	0.0159893
Metabolism	Biosynthesis of Other Secondary Metabolites	Isoquinoline alkaloid biosynthesis	0.000384922	0.0761522	0.058087	0.0575429	0.0626383	0.0546494	0.0589561
Metabolism	Xenobiotics Biodegradation and Metabolism	Styrene degradation	1.04424e-20	0.0787922	0.0417324	0.0222348	0.0225393	0.0186547	0.020417
Organismal Systems	Endocrine System	Insulin signaling pathway	0.00076411	0.079579	0.0959911	0.0925025	0.0995844	0.109082	0.105511
Metabolism	Metabolism of Terpenoids and Polyketides	Polyketide sugar unit biosynthesis	3.60729e-20	0.0824105	0.226983	0.240793	0.257911	0.24723	0.24459
Metabolism	Lipid Metabolism	Sphingolipid metabolism	3.56262e-11	0.0830284	0.295444	0.222674	0.193029	0.196317	0.157341
Human Diseases	Neurodegenerative Diseases	Alzheimer's disease	1.2285e-11	0.085382	0.0608281	0.0612281	0.0595532	0.0590963	0.0549865
Metabolism	Biosynthesis of Other Secondary Metabolites	Phenylpropanoid biosynthesis	7.03446e-05	0.0877721	0.167288	0.147124	0.137881	0.153094	0.127011
Organismal Systems	Excretory System	Proximal tubule bicarbonate reclamation	1.71964e-24	0.0904327	0.0350274	0.0334778	0.0339869	0.0298941	0.0296365
Metabolism	Lipid Metabolism	Arachidonic acid metabolism	5.55421e-23	0.0970567	0.0282613	0.028993	0.0414836	0.0319536	0.0418207
Metabolism	Xenobiotics Biodegradation and Metabolism	Chlorocyclohexane and chlorobenzene degradation	1.87836e-39	0.0997824	0.0196643	0.0107183	0.0147249	0.0159196	0.0159567
Human Diseases	Neurodegenerative Diseases	Huntington's disease	6.48756e-30	0.10393	0.0387959	0.0322181	0.0392034	0.0294961	0.033067
Environmental Information Processing	Signal Transduction	Phosphatidylinositol signaling system	2.46641e-16	0.119578	0.126497	0.106637	0.0934828	0.0930185	0.0911101
Metabolism	Metabolism of Terpenoids and Polyketides	Biosynthesis of siderophore group nonribosomal peptides	5.75502e-39	0.120294	0.0540618	0.0140389	0.00869433	0.0136426	0.00841073
Metabolism	Metabolism of Other Amino Acids	Taurine and hypotaurine metabolism	0.026158	0.128321	0.138447	0.130145	0.123671	0.123248	0.112712
Metabolism	Biosynthesis of Other Secondary Metabolites	Novobiocin biosynthesis	6.0086e-17	0.128915	0.140911	0.166178	0.190249	0.184725	0.187991
Organismal Systems	Environmental Adaptation	Plant-pathogen interaction	1.3895e-09	0.131215	0.162455	0.177153	0.176946	0.187199	0.178929
Human Diseases	Infectious Diseases	Tuberculosis	6.60447e-14	0.138485	0.173357	0.181467	0.174501	0.175778	0.177397
Cellular Processes	Cell Motility	Flagellar assembly	4.19083e-07	0.139817	0.147841	0.354318	0.39197	0.302742	0.413769
Metabolism	Biosynthesis of Other Secondary Metabolites	Streptomycin biosynthesis	1.98854e-21	0.155058	0.361448	0.366173	0.370143	0.353526	0.349666
Genetic Information Processing	Translation	RNA transport	0.000163669	0.159836	0.178347	0.205166	0.223637	0.216327	0.249393
Metabolism	Carbohydrate Metabolism	Inositol phosphate metabolism	1.05314e-06	0.171674	0.135442	0.113154	0.102114	0.102081	0.104695
Metabolism	Metabolism of Cofactors and Vitamins	Retinol metabolism	2.83267e-38	0.174223	0.0429755	0.0329108	0.0387879	0.0421353	0.0448452
Metabolism	Biosynthesis of Other Secondary Metabolites	Tropane, piperidine and pyridine alkaloid biosynthesis	1.96473e-14	0.177407	0.120078	0.128172	0.140391	0.135724	0.136333
Metabolism	Metabolism of Other Amino Acids	Cyanoamino acid metabolism	2.48851e-13	0.178131	0.317713	0.294998	0.280443	0.293893	0.261484
Metabolism	Xenobiotics Biodegradation and Metabolism	Ethylbenzene degradation	1.84491e-33	0.180316	0.0598967	0.0579169	0.0634642	0.06968	0.0643572
Cellular Processes	Cell Motility	Bacterial chemotaxis	7.48507e-19	0.180716	0.287433	0.526782	0.590255	0.550409	0.646874
Metabolism	Metabolism of Terpenoids and Polyketides	Tetracycline biosynthesis	0.0103998	0.190211	0.201445	0.162215	0.158571	0.167412	0.161052
Metabolism	Lipid Metabolism	Linoleic acid metabolism	6.42749e-36	0.208668	0.0979179	0.0887922	0.0768661	0.0909499	0.0731237
Metabolism	Metabolism of Other Amino Acids	D-Glutamine and D-glutamate metabolism	3.37824e-07	0.219806	0.174723	0.200141	0.199461	0.190627	0.192782
Metabolism	Xenobiotics Biodegradation and Metabolism	Polycyclic aromatic hydrocarbon degradation	9.66511e-35	0.249055	0.130891	0.115207	0.0998602	0.114432	0.102613
Metabolism	Lipid Metabolism	Synthesis and degradation of ketone bodies	1.12897e-45	0.250615	0.0565454	0.0468359	0.0429625	0.0443252	0.0534125
Environmental Information Processing	Membrane Transport	Phosphotransferase system (PTS)	0.000210908	0.254527	0.841136	0.530991	0.361371	0.363176	0.40134
Metabolism	Xenobiotics Biodegradation and Metabolism	Toluene degradation	9.82574e-24	0.264767	0.125511	0.108137	0.115538	0.119555	0.113529
Metabolism	Xenobiotics Biodegradation and Metabolism	Drug metabolism - other enzymes	2.38141e-10	0.267571	0.360178	0.371554	0.347854	0.329343	0.332555
Metabolism	Xenobiotics Biodegradation and Metabolism	Bisphenol degradation	1.62699e-40	0.272554	0.121867	0.100317	0.0831102	0.10095	0.0795398
Organismal Systems	Endocrine System	PPAR signaling pathway	1.81224e-39	0.278501	0.116698	0.114055	0.111246	0.118042	0.10909
Metabolism	Carbohydrate Metabolism	Galactose metabolism	4.65136e-23	0.305998	0.920987	0.794145	0.688977	0.692395	0.655398
Metabolism	Metabolism of Terpenoids and Polyketides	Prenyltransferases	1.78434e-07	0.316383	0.36594	0.405269	0.393075	0.384861	0.379248
Metabolism	Carbohydrate Metabolism	Pentose and glucuronate interconversions	1.64848e-23	0.326954	0.613946	0.510849	0.502348	0.494424	0.520787
Cellular Processes	Transport and Catabolism	Peroxisome	4.23655e-16	0.3278	0.190051	0.207514	0.214671	0.21665	0.199367
Metabolism	Metabolism of Other Amino Acids	Selenocompound metabolism	4.82736e-14	0.330203	0.43731	0.445814	0.442814	0.443083	0.446635
Metabolism	Metabolism of Cofactors and Vitamins	Riboflavin metabolism	7.749e-08	0.336247	0.253652	0.281851	0.293083	0.280472	0.286078
Metabolism	Xenobiotics Biodegradation and Metabolism	Metabolism of xenobiotics by cytochrome P450	4.98675e-47	0.352711	0.0600201	0.0353728	0.0431893	0.0480472	0.0488698
Metabolism	Amino Acid Metabolism	Phenylalanine metabolism	3.84283e-18	0.35601	0.223818	0.214232	0.236555	0.231874	0.233612
Metabolism	Xenobiotics Biodegradation and Metabolism	Drug metabolism - cytochrome P450	1.6971e-47	0.357734	0.063968	0.034844	0.0433174	0.0467063	0.0483378
Genetic Information Processing	Replication and Repair	Nucleotide excision repair	1.03039e-21	0.36486	0.44355	0.488836	0.495141	0.488923	0.500598
Metabolism	Metabolism of Cofactors and Vitamins	Ubiquinone and other terpenoid-quinone biosynthesis	5.85919e-11	0.367192	0.248087	0.197463	0.186037	0.176657	0.162813
Metabolism	Lipid Metabolism	Glycerolipid metabolism	1.65446e-09	0.400375	0.532607	0.460482	0.421533	0.44197	0.428991
Metabolism	Xenobiotics Biodegradation and Metabolism	Caprolactam degradation	8.15692e-45	0.421035	0.0730772	0.0367277	0.0478267	0.0586679	0.0562032
Genetic Information Processing	Folding, Sorting and Degradation	Sulfur relay system	1.3979e-10	0.444948	0.369828	0.310246	0.321988	0.325762	0.333233
Genetic Information Processing	Replication and Repair	Base excision repair	8.48844e-11	0.450555	0.517864	0.536141	0.539612	0.527693	0.550384
Metabolism	Enzyme Families	Protein kinases	0.00287225	0.453888	0.354462	0.348884	0.388627	0.398429	0.416477
Metabolism	Glycan Biosynthesis and Metabolism	Lipopolysaccharide biosynthesis	2.88352e-05	0.459946	0.266338	0.272862	0.270512	0.218559	0.214912
Metabolism	Carbohydrate Metabolism	Starch and sucrose metabolism	1.02877e-27	0.463562	1.15849	1.06971	0.988764	1.04605	0.998276
Metabolism	Metabolism of Cofactors and Vitamins	Thiamine metabolism	1.47855e-25	0.477421	0.578975	0.626599	0.631168	0.631677	0.626694
Metabolism	Xenobiotics Biodegradation and Metabolism	Chloroalkane and chloroalkene degradation	4.53027e-28	0.486881	0.262682	0.261327	0.268572	0.283564	0.274148
Genetic Information Processing	Folding, Sorting and Degradation	RNA degradation	7.60152e-05	0.499149	0.534051	0.566646	0.565003	0.561423	0.547776
Metabolism	Energy Metabolism	Carbon fixation in photosynthetic organisms	1.34369e-20	0.503289	0.701494	0.694725	0.661054	0.65198	0.637386
Genetic Information Processing	Translation	Translation factors	7.12173e-24	0.503399	0.609149	0.694408	0.697944	0.681475	0.684592
Cellular Processes	Cell Growth and Death	Cell cycle - Caulobacter	9.37477e-12	0.538359	0.603582	0.670814	0.669873	0.677045	0.650781
Metabolism	Metabolism of Cofactors and Vitamins	Nicotinate and nicotinamide metabolism	2.10188e-05	0.546297	0.454796	0.504901	0.517129	0.511353	0.501981
Metabolism	Lipid Metabolism	Biosynthesis of unsaturated fatty acids	6.20971e-32	0.549205	0.192199	0.160884	0.192551	0.193936	0.205435
Metabolism	Lipid Metabolism	Fatty acid biosynthesis	0.0472955	0.557298	0.613783	0.611769	0.63795	0.647171	0.636432
Metabolism	Carbohydrate Metabolism	Pentose phosphate pathway	2.69472e-22	0.56844	1.03982	0.907069	0.828712	0.845833	0.834612
Metabolism	Metabolism of Cofactors and Vitamins	One carbon pool by folate	1.01997e-15	0.590572	0.680592	0.761444	0.757806	0.747276	0.712252
Metabolism	Metabolism of Other Amino Acids	Glutathione metabolism	2.10305e-46	0.592815	0.264644	0.207494	0.203095	0.193348	0.204041
Metabolism	Xenobiotics Biodegradation and Metabolism	Naphthalene degradation	3.67127e-49	0.605965	0.218631	0.173235	0.166071	0.17883	0.167721
Metabolism	Metabolism of Cofactors and Vitamins	Folate biosynthesis	1.68709e-11	0.609436	0.507687	0.501765	0.485092	0.482878	0.459005
Metabolism	Metabolism of Terpenoids and Polyketides	Terpenoid backbone biosynthesis	4.18062e-16	0.62589	0.66015	0.744845	0.731495	0.725145	0.717081
Genetic Information Processing	Folding, Sorting and Degradation	Protein export	1.78978e-09	0.629125	0.682208	0.73925	0.716158	0.733788	0.695416
Metabolism	Glycan Biosynthesis and Metabolism	Lipopolysaccharide biosynthesis proteins	0.000395275	0.635137	0.435529	0.411249	0.413141	0.364541	0.367742
Genetic Information Processing	Replication and Repair	DNA replication	2.03106e-15	0.648605	0.791242	0.830009	0.790568	0.789254	0.763244
Metabolism	Metabolism of Cofactors and Vitamins	Pantothenate and CoA biosynthesis	2.90807e-15	0.649838	0.717095	0.775485	0.787602	0.779365	0.767126
Metabolism	Xenobiotics Biodegradation and Metabolism	Aminobenzoate degradation	9.64855e-44	0.66139	0.193103	0.159124	0.159403	0.180461	0.168811
Metabolism	Amino Acid Metabolism	Tyrosine metabolism	9.17266e-43	0.672716	0.456726	0.383331	0.365059	0.382239	0.373405
Metabolism	Carbohydrate Metabolism	Fructose and mannose metabolism	3.92168e-14	0.684261	1.28795	1.0733	0.9184	0.961519	0.917868
Metabolism	Metabolism of Other Amino Acids	beta-Alanine metabolism	3.39234e-40	0.689396	0.232876	0.223888	0.244833	0.258338	0.226354
Metabolism	Metabolism of Terpenoids and Polyketides	Geraniol degradation	1.45597e-44	0.706952	0.0958849	0.0646784	0.0829883	0.097028	0.0895017
Metabolism	Carbohydrate Metabolism	Glyoxylate and dicarboxylate metabolism	1.68446e-18	0.708529	0.61986	0.51817	0.531332	0.547033	0.540443
Metabolism	Amino Acid Metabolism	Lysine degradation	4.57582e-37	0.721265	0.189738	0.170729	0.213989	0.221558	0.219377
Metabolism	Metabolism of Terpenoids and Polyketides	Limonene and pinene degradation	1.6789e-44	0.742044	0.148854	0.127769	0.150124	0.172379	0.152806
Metabolism	Amino Acid Metabolism	Lysine biosynthesis	7.41229e-18	0.745701	0.989376	0.97456	0.99681	1.01584	0.968553
Genetic Information Processing	Replication and Repair	Mismatch repair	1.09692e-20	0.753529	0.953954	1.0107	0.977322	0.973568	0.954048
Metabolism	Amino Acid Metabolism	Valine, leucine and isoleucine biosynthesis	0.0102433	0.783893	0.841487	0.856657	0.899072	0.907643	0.904846
Metabolism	Amino Acid Metabolism	Tryptophan metabolism	2.09644e-40	0.806835	0.217715	0.201991	0.229275	0.23905	0.22805
Metabolism	Glycan Biosynthesis and Metabolism	Peptidoglycan biosynthesis	6.73368e-24	0.829308	0.934736	1.0262	1.01727	1.02109	1.02075
Genetic Information Processing	Transcription	Transcription machinery	5.02458e-21	0.849028	1.16055	1.18759	1.24906	1.22258	1.23815
Metabolism	Metabolism of Cofactors and Vitamins	Porphyrin and chlorophyll metabolism	0.017505	0.853651	1.10297	1.02788	1.11482	1.13914	1.14581
Metabolism	Amino Acid Metabolism	Histidine metabolism	1.4509e-05	0.87051	0.714717	0.727748	0.787751	0.79715	0.767848
Metabolism	Lipid Metabolism	Lipid biosynthesis proteins	3.26537e-07	0.879096	0.703112	0.745865	0.792634	0.805544	0.786354
Metabolism	Xenobiotics Biodegradation and Metabolism	Benzoate degradation	5.09291e-46	0.87956	0.302088	0.276431	0.286964	0.298935	0.298108
Metabolism	Amino Acid Metabolism	Phenylalanine, tyrosine and tryptophan biosynthesis	7.44627e-05	0.895423	0.903009	0.970636	1.04609	1.07198	1.03672
Environmental Information Processing	Membrane Transport	Bacterial secretion system	1.20296e-21	0.930501	0.739476	0.659016	0.649713	0.647687	0.626923
Metabolism	Amino Acid Metabolism	Cysteine and methionine metabolism	3.3854e-24	0.94043	1.13928	1.16669	1.22772	1.19962	1.22369
Metabolism	Carbohydrate Metabolism	Amino sugar and nucleotide sugar metabolism	5.98003e-25	0.960085	1.78407	1.63192	1.51757	1.53389	1.51299
Genetic Information Processing	Replication and Repair	Homologous recombination	1.32042e-10	0.986044	1.0497	1.18174	1.16322	1.17758	1.1226
Metabolism	Carbohydrate Metabolism	Glycolysis / Gluconeogenesis	1.76075e-09	1.09997	1.39872	1.29518	1.19084	1.20737	1.21339
Metabolism	Amino Acid Metabolism	Alanine, aspartate and glutamate metabolism	2.5928e-05	1.11248	1.24649	1.24907	1.28697	1.30156	1.24733
Cellular Processes	Cell Motility	Bacterial motility proteins	2.46667e-06	1.12317	0.54268	1.00684	1.19118	1.01504	1.25507
Genetic Information Processing	Replication and Repair	DNA replication proteins	8.50123e-19	1.13766	1.46571	1.50744	1.47166	1.43231	1.43617
Metabolism	Lipid Metabolism	Fatty acid metabolism	1.97086e-42	1.14265	0.333637	0.292545	0.330777	0.340766	0.340967
Metabolism	Amino Acid Metabolism	Valine, leucine and isoleucine degradation	2.79262e-38	1.15602	0.30742	0.304987	0.346861	0.351896	0.359416
Metabolism	Carbohydrate Metabolism	Pyruvate metabolism	1.30205e-13	1.22195	1.32977	1.21299	1.15521	1.16722	1.14801
Genetic Information Processing	Translation	Aminoacyl-tRNA biosynthesis	2.83857e-18	1.23625	1.30969	1.51701	1.49163	1.4797	1.52403
Metabolism	Carbohydrate Metabolism	Butanoate metabolism	1.14227e-40	1.29831	0.772064	0.73861	0.751911	0.729807	0.748186
Metabolism	Carbohydrate Metabolism	Propanoate metabolism	1.25496e-44	1.30673	0.679292	0.621945	0.626393	0.638496	0.640981
Genetic Information Processing	Folding, Sorting and Degradation	Chaperones and folding catalysts	2.83602e-11	1.31081	1.15791	1.15808	1.1284	1.13319	1.07285
Metabolism	Energy Metabolism	Carbon fixation pathways in prokaryotes	2.04867e-15	1.43472	1.10526	1.17271	1.21951	1.17595	1.1642
Metabolism	Enzyme Families	Peptidases	6.40562e-31	1.6224	2.16156	2.23787	2.24522	2.21152	2.15422
Metabolism	Amino Acid Metabolism	Amino acid related enzymes	1.99743e-18	1.62468	1.66729	1.83171	1.84673	1.84076	1.84504
Metabolism	Nucleotide Metabolism	Pyrimidine metabolism	2.13299e-20	1.71437	2.07031	2.28654	2.25829	2.20294	2.22787
Genetic Information Processing	Translation	Ribosome Biogenesis	1.27898e-08	1.7535	1.62093	1.76205	1.76915	1.78787	1.7796
Environmental Information Processing	Signal Transduction	Two-component system	0.00671746	2.01842	1.65759	1.61715	1.69274	1.65827	1.77135
Environmental Information Processing	Membrane Transport	Secretion system	1.81298e-22	2.16496	1.39588	1.37323	1.42341	1.35641	1.43186
Genetic Information Processing	Translation	Ribosome	8.19001e-18	2.38042	2.60772	3.0186	2.99791	2.93482	2.97212
Metabolism	Nucleotide Metabolism	Purine metabolism	4.55088e-06	2.38852	2.62636	2.71735	2.63976	2.60278	2.62674
Genetic Information Processing	Replication and Repair	DNA repair and recombination proteins	2.90341e-19	3.00749	3.31818	3.50294	3.45746	3.45098	3.41962
Environmental Information Processing	Membrane Transport	Transporters	3.048e-09	5.10328	7.62877	7.13944	7.00655	7.40852	7.53829
