# Supplementary material for: Utilizing the fecal microbiota to understand foal gut transitions from birth to weaning
Source: PLoS One. 2019 Apr 30;14(4):e0216211. doi: 10.1371/journal.pone.0216211 (PMC6490953; doi:10.1371/journal.pone.0216211)
Supplement: S6 Table — (XLSX) [file pone.0216211.s007.xlsx]

## Sheet: ST2 - L3 Category significant
S6 Table. ST2 - L3 STAMP Significant Categories (p<0.05)
Level_1	Level_2	Level_3	p-values	p-values (Bonferroni-corrected)	Effect size	F1: mean rel. freq. (%)	F1: std. dev. (%)	F1 N	F7: mean rel. freq. (%)	F7: std. dev. (%)	F7 N	F28: mean rel. freq. (%)	F28: std. dev. (%)	F28 N	F60: mean rel. freq. (%)	F60: std. dev. (%)	F60 N	FW: mean rel. freq. (%)	FW: std. dev. (%)	FW N	M1: mean rel. freq. (%)	M1: std. dev. (%)	M1 N
Organismal Systems	Endocrine System	Melanogenesis	3.16969e-25	9.54077e-23	0.547181	0.000210674	0.000170355	34	0	0	30	0	0	29	0	0	27	0	0	8	0	0	34
Metabolism	Biosynthesis of Other Secondary Metabolites	Isoflavonoid biosynthesis	5.07202e-07	0.000152668	0.211214	0.000651981	0.00117698	34	0.000867666	0.00377437	30	0.00504619	0.00796203	29	0.00930932	0.00846015	27	0.00890458	0.00926866	8	0.00989859	0.0117725	34
Cellular Processes	Cell Growth and Death	Meiosis - yeast	0.000154168	0.0464047	0.145561	0.00511785	0.00844516	34	0.00871559	0.0201482	30	0.0151179	0.0182656	29	0.0217352	0.0179094	27	0.023897	0.018934	8	0.0271105	0.0297395	34
Human Diseases	Neurodegenerative Diseases	Prion diseases	2.00335e-07	6.03009e-05	0.221205	0.00586244	0.00772983	34	0.00875897	0.00850564	30	0.00159568	0.00224356	29	0.000861148	0.00093827	27	0.00237027	0.005021	8	0.00119193	0.00456686	34
Genetic Information Processing	Transcription	Basal transcription factors	6.44901e-05	0.0194115	0.156098	0.00799743	0.0182798	34	0.00119374	0.00407318	30	0.0124128	0.0121374	29	0.0224398	0.0313726	27	0.017898	0.0146286	8	0.0299336	0.0367803	34
Metabolism	Glycan Biosynthesis and Metabolism	N-Glycan biosynthesis	2.50611e-13	7.5434e-11	0.351279	0.0116362	0.015699	34	0.0222501	0.0190895	30	0.0379929	0.0226666	29	0.0503241	0.0225747	27	0.0451457	0.0140437	8	0.0493105	0.0243537	34
Human Diseases	Neurodegenerative Diseases	Parkinson's disease	0.000135532	0.040795	0.147132	0.0126651	0.0227448	34	0.00195057	0.00939029	30	0.000548476	0.00126747	29	0.00296059	0.00505479	27	0.000567937	0.000906396	8	0.00020953	0.0004201	34
Metabolism	Glycan Biosynthesis and Metabolism	Glycosphingolipid biosynthesis - ganglio series	8.38023e-05	0.0252245	0.152954	0.0166954	0.0319952	34	0.0783645	0.0669083	30	0.055695	0.088321	29	0.0431772	0.0482932	27	0.0342722	0.0476805	8	0.0177039	0.0134149	34
Human Diseases	Metabolic Diseases	Type II diabetes mellitus	1.05909e-21	3.18787e-19	0.496623	0.0194729	0.0190508	34	0.0563906	0.00993317	30	0.0511398	0.0105548	29	0.0453497	0.00855027	27	0.0441493	0.00984868	8	0.0441519	0.0125874	34
Metabolism	Biosynthesis of Other Secondary Metabolites	Butirosin and neomycin biosynthesis	7.22173e-25	2.17374e-22	0.542298	0.0215804	0.0248566	34	0.0782758	0.0242745	30	0.0761014	0.0182711	29	0.0716916	0.0147441	27	0.0718054	0.00976573	8	0.0677434	0.0145291	34
Metabolism	Metabolism of Terpenoids and Polyketides	Biosynthesis of vancomycin group antibiotics	7.16945e-23	2.158e-20	0.514018	0.0237247	0.0242033	34	0.0656717	0.017092	30	0.0747995	0.0220361	29	0.0782114	0.017714	27	0.0728617	0.014058	8	0.0726847	0.0174854	34
Organismal Systems	Endocrine System	Renin-angiotensin system	5.17093e-42	1.55645e-39	0.725595	0.0244799	0.0129883	34	0.000382612	0.000804248	30	0.000469047	0.00139391	29	0.000575881	0.00148649	27	0.000178542	0.000108966	8	0.000374846	0.000433874	34
Metabolism	Glycan Biosynthesis and Metabolism	Glycosaminoglycan degradation	6.399e-06	0.0019261	0.183052	0.0254705	0.048306	34	0.120662	0.100442	30	0.0769873	0.108625	29	0.0576076	0.0566281	27	0.0446499	0.0547205	8	0.0309163	0.0200376	34
Human Diseases	Infectious Diseases	African trypanosomiasis	5.41675e-32	1.63044e-29	0.630162	0.02906	0.0122116	34	0.00655072	0.0105098	30	0.00322392	0.00708564	29	0.00298605	0.00362323	27	0.00351289	0.00324578	8	0.00198616	0.00188384	34
Cellular Processes	Cell Growth and Death	Apoptosis	9.39269e-40	2.8272e-37	0.706523	0.0294393	0.00988563	34	0.00749943	0.00743495	30	0.00387579	0.00585293	29	0.0017681	0.0036746	27	0.00237351	0.00177449	8	0.00341117	0.00554041	34
Genetic Information Processing	Folding, Sorting and Degradation	Ubiquitin system	3.71391e-14	1.11789e-11	0.367495	0.0313127	0.0101016	34	0.0160735	0.0127691	30	0.00829595	0.00897491	29	0.0105147	0.00949732	27	0.0125951	0.0112649	8	0.0118637	0.0122387	34
Metabolism	Lipid Metabolism	Steroid hormone biosynthesis	8.53437e-10	2.56885e-07	0.27681	0.0321722	0.0147948	34	0.0395889	0.0500852	30	0.00875702	0.0140923	29	0.00423627	0.00588235	27	0.003039	0.00311949	8	0.00548865	0.00980936	34
Organismal Systems	Digestive System	Mineral absorption	9.31015e-30	2.80235e-27	0.604628	0.0331308	0.00962877	34	0.00302996	0.00629517	30	0.00877711	0.00788389	29	0.00948632	0.00762508	27	0.00720017	0.00693235	8	0.010744	0.0104306	34
Metabolism	Glycan Biosynthesis and Metabolism	Glycosphingolipid biosynthesis - globo series	3.22157e-10	9.69693e-08	0.286226	0.0335744	0.0527354	34	0.159449	0.0842193	30	0.132203	0.103411	29	0.109853	0.0618464	27	0.103321	0.0545857	8	0.0773141	0.0238385	34
Cellular Processes	Transport and Catabolism	Lysosome	2.75361e-05	0.00828837	0.166184	0.0349438	0.0624199	34	0.154273	0.123081	30	0.110454	0.1411	29	0.0880713	0.0740896	27	0.0803384	0.0796852	8	0.0560314	0.0271678	34
Human Diseases	Cancers	Renal cell carcinoma	1.43991e-26	4.33414e-24	0.56504	0.0350938	0.00758299	34	0.0131519	0.0123992	30	0.0115904	0.0116152	29	0.0065685	0.00388495	27	0.0102305	0.00796739	8	0.00981269	0.00727015	34
Human Diseases	Infectious Diseases	Epithelial cell signaling in Helicobacter pylori infection	5.54964e-35	1.67044e-32	0.661714	0.0361288	0.029043	34	0.0897521	0.0167164	30	0.103954	0.0227528	29	0.111756	0.0108427	27	0.106113	0.0124421	8	0.109657	0.0181067	34
Metabolism	Biosynthesis of Other Secondary Metabolites	beta-Lactam resistance	1.46954e-10	4.42332e-08	0.293708	0.0404966	0.00674355	34	0.0342033	0.0167477	30	0.0229059	0.0158749	29	0.0210676	0.00954971	27	0.0223211	0.0132686	8	0.0206541	0.0113261	34
Metabolism	Metabolism of Terpenoids and Polyketides	Zeatin biosynthesis	1.60457e-11	4.82975e-09	0.314339	0.0428854	0.00681997	34	0.0571869	0.0106845	30	0.0614746	0.0124396	29	0.0557846	0.00694264	27	0.056794	0.00730331	8	0.0550234	0.00860724	34
Environmental Information Processing	Signal Transduction	MAPK signaling pathway - yeast	1.51126e-07	4.5489e-05	0.224204	0.0432153	0.00796111	34	0.065047	0.0199242	30	0.0637334	0.0268993	29	0.0588744	0.0135383	27	0.0566021	0.0100635	8	0.0469738	0.00893861	34
Human Diseases	Metabolic Diseases	Type I diabetes mellitus	2.4786e-08	7.46057e-06	0.243094	0.0450823	0.00912334	34	0.0591015	0.0106596	30	0.0655627	0.019356	29	0.0623087	0.0139128	27	0.0624867	0.0104908	8	0.0550094	0.00837428	34
Human Diseases	Neurodegenerative Diseases	Amyotrophic lateral sclerosis (ALS)	4.16816e-13	1.25462e-10	0.346881	0.0479807	0.0210075	34	0.022636	0.0210201	30	0.0146969	0.0162711	29	0.0117699	0.010488	27	0.0174145	0.0223882	8	0.00994531	0.0231084	34
Metabolism	Xenobiotics Biodegradation and Metabolism	Fluorobenzoate degradation	1.88845e-15	5.68424e-13	0.391924	0.0523244	0.0345991	34	0.0141998	0.0248001	30	0.00706277	0.00874814	29	0.0109875	0.00992479	27	0.0139697	0.0137886	8	0.0123759	0.0128135	34
Metabolism	Metabolism of Terpenoids and Polyketides	Biosynthesis of ansamycins	5.5644e-17	1.67488e-14	0.419526	0.0547004	0.0150467	34	0.108495	0.0273394	30	0.1097	0.026983	29	0.107703	0.0277752	27	0.110062	0.0235615	8	0.104923	0.0290601	34
Genetic Information Processing	Folding, Sorting and Degradation	Protein processing in endoplasmic reticulum	4.41451e-05	0.0132877	0.160614	0.0565056	0.0282327	34	0.0680557	0.0259679	30	0.0845112	0.0280284	29	0.0929887	0.0321198	27	0.0810132	0.0239998	8	0.0902627	0.0420945	34
Metabolism	Lipid Metabolism	alpha-Linolenic acid metabolism	4.78093e-31	1.43906e-28	0.61957	0.0586	0.0230037	34	0.0117494	0.0152129	30	0.00827469	0.00875224	29	0.0116739	0.0091906	27	0.0120814	0.0104155	8	0.0129459	0.0141963	34
Environmental Information Processing	Signaling Molecules and Interaction	Ion channels	1.36163e-17	4.0985e-15	0.430175	0.059168	0.0198581	34	0.0304018	0.0251879	30	0.0202142	0.0245865	29	0.0114102	0.0100707	27	0.0111564	0.0058637	8	0.0194116	0.0167057	34
Human Diseases	Infectious Diseases	Pertussis	3.19673e-10	9.62215e-08	0.2863	0.0715519	0.0258244	34	0.0488056	0.0672627	30	0.0226566	0.0230525	29	0.0211287	0.0137179	27	0.0193929	0.0146887	8	0.0159805	0.0132779	34
Environmental Information Processing	Signaling Molecules and Interaction	Bacterial toxins	8.16731e-13	2.45836e-10	0.341016	0.0719831	0.0382767	34	0.151915	0.0469546	30	0.126672	0.0323294	29	0.111831	0.0225505	27	0.102606	0.0319811	8	0.108217	0.035863	34
Metabolism	Metabolism of Cofactors and Vitamins	Lipoic acid metabolism	3.94714e-14	1.18809e-11	0.366985	0.0721046	0.0126308	34	0.0468482	0.0268549	30	0.0407061	0.0408329	29	0.0291959	0.0187901	27	0.0254135	0.0256548	8	0.0186554	0.0147752	34
Metabolism	Glycan Biosynthesis and Metabolism	Other glycan degradation	1.01182e-08	3.04558e-06	0.252243	0.0723241	0.117932	34	0.34926	0.213387	30	0.274638	0.238155	29	0.23656	0.132642	27	0.234434	0.126594	8	0.16726	0.066313	34
Organismal Systems	Nervous System	Glutamatergic synapse	9.31827e-23	2.8048e-20	0.512352	0.0733698	0.0247227	34	0.122368	0.0242882	30	0.116566	0.0178879	29	0.12115	0.00881222	27	0.123256	0.0106045	8	0.119105	0.0126409	34
Human Diseases	Cancers	Pathways in cancer	8.80673e-11	2.65083e-08	0.29854	0.0736165	0.00772148	34	0.0581146	0.0137668	30	0.0575785	0.0133415	29	0.0567423	0.00692261	27	0.0602078	0.00747521	8	0.0547458	0.0103642	34
Human Diseases	Immune System Diseases	Primary immunodeficiency	1.77349e-12	5.33821e-10	0.334183	0.0749657	0.00830023	34	0.0611744	0.0191888	30	0.0560716	0.0155524	29	0.0516906	0.00615782	27	0.0538738	0.00339989	8	0.0511486	0.0108343	34
Metabolism	Xenobiotics Biodegradation and Metabolism	Atrazine degradation	3.66877e-18	1.1043e-15	0.439909	0.0752201	0.0302578	34	0.0278407	0.0492486	30	0.0144822	0.0113356	29	0.0166313	0.00972727	27	0.0103159	0.00957473	8	0.0159893	0.0124438	34
Metabolism	Biosynthesis of Other Secondary Metabolites	Isoquinoline alkaloid biosynthesis	1.27881e-06	0.000384922	0.201097	0.0761522	0.0118787	34	0.058087	0.0173652	30	0.0575429	0.017954	29	0.0626383	0.00966258	27	0.0546494	0.004782	8	0.0589561	0.0154224	34
Metabolism	Xenobiotics Biodegradation and Metabolism	Styrene degradation	3.46922e-23	1.04424e-20	0.5186	0.0787922	0.0276284	34	0.0417324	0.0337527	30	0.0222348	0.0175693	29	0.0225393	0.0118701	27	0.0186547	0.0111651	8	0.020417	0.0110427	34
Organismal Systems	Endocrine System	Insulin signaling pathway	2.53857e-06	0.00076411	0.193482	0.079579	0.00960939	34	0.0959911	0.022983	30	0.0925025	0.0210702	29	0.0995844	0.014472	27	0.109082	0.0141784	8	0.105511	0.0242984	34
Metabolism	Metabolism of Terpenoids and Polyketides	Polyketide sugar unit biosynthesis	1.19843e-22	3.60729e-20	0.510748	0.0824105	0.0789318	34	0.226983	0.063858	30	0.240793	0.0634285	29	0.257911	0.0574617	27	0.24723	0.0392899	8	0.24459	0.059725	34
Metabolism	Lipid Metabolism	Sphingolipid metabolism	1.1836e-13	3.56262e-11	0.357704	0.0830284	0.0738134	34	0.295444	0.140239	30	0.222674	0.120827	29	0.193029	0.0658975	27	0.196317	0.0640049	8	0.157341	0.0446492	34
Human Diseases	Neurodegenerative Diseases	Alzheimer's disease	4.08138e-14	1.2285e-11	0.366704	0.085382	0.0250491	34	0.0608281	0.0141599	30	0.0612281	0.00930068	29	0.0595532	0.00859844	27	0.0590963	0.00712362	8	0.0549865	0.00650377	34
Metabolism	Biosynthesis of Other Secondary Metabolites	Phenylpropanoid biosynthesis	2.33703e-07	7.03446e-05	0.219559	0.0877721	0.0336714	34	0.167288	0.0687581	30	0.147124	0.0583853	29	0.137881	0.0398804	27	0.153094	0.0443267	8	0.127011	0.0464486	34
Organismal Systems	Excretory System	Proximal tubule bicarbonate reclamation	5.7131e-27	1.71964e-24	0.570239	0.0904327	0.0247946	34	0.0350274	0.0283316	30	0.0334778	0.0197533	29	0.0339869	0.0131273	27	0.0298941	0.0168238	8	0.0296365	0.0117755	34
Metabolism	Lipid Metabolism	Arachidonic acid metabolism	1.84525e-25	5.55421e-23	0.550359	0.0970567	0.0280805	34	0.0282613	0.0259743	30	0.028993	0.0184166	29	0.0414836	0.0212147	27	0.0319536	0.0182971	8	0.0418207	0.0223095	34
Metabolism	Xenobiotics Biodegradation and Metabolism	Chlorocyclohexane and chlorobenzene degradation	6.24041e-42	1.87836e-39	0.724928	0.0997824	0.0355419	34	0.0196643	0.0241476	30	0.0107183	0.010144	29	0.0147249	0.00979551	27	0.0159196	0.012669	8	0.0159567	0.0130359	34
Human Diseases	Neurodegenerative Diseases	Huntington's disease	2.15534e-32	6.48756e-30	0.634554	0.10393	0.0303155	34	0.0387959	0.0260118	30	0.0322181	0.0154988	29	0.0392034	0.0157166	27	0.0294961	0.0170732	8	0.033067	0.0135493	34
Environmental Information Processing	Signal Transduction	Phosphatidylinositol signaling system	8.19405e-19	2.46641e-16	0.450822	0.119578	0.00957985	34	0.126497	0.021712	30	0.106637	0.02008	29	0.0934828	0.0126595	27	0.0930185	0.0133022	8	0.0911101	0.0110092	34
Metabolism	Metabolism of Terpenoids and Polyketides	Biosynthesis of siderophore group nonribosomal peptides	1.91197e-41	5.75502e-39	0.720922	0.120294	0.0408571	34	0.0540618	0.0413475	30	0.0140389	0.0146007	29	0.00869433	0.00592319	27	0.0136426	0.0147551	8	0.00841073	0.00963786	34
Metabolism	Metabolism of Other Amino Acids	Taurine and hypotaurine metabolism	8.69036e-05	0.026158	0.152516	0.128321	0.0157635	34	0.138447	0.0213192	30	0.130145	0.0272316	29	0.123671	0.0177455	27	0.123248	0.0151707	8	0.112712	0.0172731	34
Metabolism	Biosynthesis of Other Secondary Metabolites	Novobiocin biosynthesis	1.99621e-19	6.0086e-17	0.460898	0.128915	0.0181452	34	0.140911	0.0262982	30	0.166178	0.0336855	29	0.190249	0.0252652	27	0.184725	0.0180969	8	0.187991	0.0305143	34
Organismal Systems	Environmental Adaptation	Plant-pathogen interaction	4.61628e-12	1.3895e-09	0.325644	0.131215	0.0157502	34	0.162455	0.0313222	30	0.177153	0.0302442	29	0.176946	0.0270003	27	0.187199	0.0236751	8	0.178929	0.0300719	34
Human Diseases	Infectious Diseases	Tuberculosis	2.19418e-16	6.60447e-14	0.408944	0.138485	0.0241441	34	0.173357	0.0303698	30	0.181467	0.0110056	29	0.174501	0.00808328	27	0.175778	0.00807712	8	0.177397	0.012073	34
Cellular Processes	Cell Motility	Flagellar assembly	1.3923e-09	4.19083e-07	0.272025	0.139817	0.180797	34	0.147841	0.159047	30	0.354318	0.246542	29	0.39197	0.190232	27	0.302742	0.0788566	8	0.413769	0.208734	34
Metabolism	Biosynthesis of Other Secondary Metabolites	Streptomycin biosynthesis	6.60643e-24	1.98854e-21	0.528901	0.155058	0.108757	34	0.361448	0.0709781	30	0.366173	0.0830556	29	0.370143	0.0660077	27	0.353526	0.0465303	8	0.349666	0.0620373	34
Genetic Information Processing	Translation	RNA transport	5.43751e-07	0.000163669	0.210458	0.159836	0.057328	34	0.178347	0.0313621	30	0.205166	0.0375065	29	0.223637	0.0775799	27	0.216327	0.0426402	8	0.249393	0.0891546	34
Metabolism	Carbohydrate Metabolism	Inositol phosphate metabolism	3.49879e-09	1.05314e-06	0.262914	0.171674	0.0356794	34	0.135442	0.0569921	30	0.113154	0.0490693	29	0.102114	0.0278429	27	0.102081	0.0369459	8	0.104695	0.0474285	34
Metabolism	Metabolism of Cofactors and Vitamins	Retinol metabolism	9.41085e-41	2.83267e-38	0.715118	0.174223	0.0565309	34	0.0429755	0.0328541	30	0.0329108	0.0245857	29	0.0387879	0.0218949	27	0.0421353	0.0154175	8	0.0448452	0.0240646	34
Metabolism	Biosynthesis of Other Secondary Metabolites	Tropane, piperidine and pyridine alkaloid biosynthesis	6.52734e-17	1.96473e-14	0.418305	0.177407	0.0311748	34	0.120078	0.0265022	30	0.128172	0.0294879	29	0.140391	0.0105703	27	0.135724	0.0120203	8	0.136333	0.0126162	34
Metabolism	Metabolism of Other Amino Acids	Cyanoamino acid metabolism	8.26747e-16	2.48851e-13	0.398516	0.178131	0.0589749	34	0.317713	0.0758357	30	0.294998	0.0647632	29	0.280443	0.0458159	27	0.293893	0.0460943	8	0.261484	0.0505211	34
Metabolism	Xenobiotics Biodegradation and Metabolism	Ethylbenzene degradation	6.12927e-36	1.84491e-33	0.671224	0.180316	0.0562267	34	0.0598967	0.0293866	30	0.0579169	0.0299732	29	0.0634642	0.0123346	27	0.06968	0.0186586	8	0.0643572	0.0233397	34
Cellular Processes	Cell Motility	Bacterial chemotaxis	2.48673e-21	7.48507e-19	0.490975	0.180716	0.175961	34	0.287433	0.14716	30	0.526782	0.26105	29	0.590255	0.153405	27	0.550409	0.0733542	8	0.646874	0.187637	34
Metabolism	Metabolism of Terpenoids and Polyketides	Tetracycline biosynthesis	3.45508e-05	0.0103998	0.163513	0.190211	0.0233542	34	0.201445	0.0321443	30	0.162215	0.0497568	29	0.158571	0.0352698	27	0.167412	0.0386074	8	0.161052	0.048019	34
Metabolism	Lipid Metabolism	Linoleic acid metabolism	2.13538e-38	6.42749e-36	0.694431	0.208668	0.0593239	34	0.0979179	0.033386	30	0.0887922	0.0260767	29	0.0768661	0.0153144	27	0.0909499	0.00927332	8	0.0731237	0.0154649	34
Metabolism	Metabolism of Other Amino Acids	D-Glutamine and D-glutamate metabolism	1.12234e-09	3.37824e-07	0.274137	0.219806	0.0230366	34	0.174723	0.0275891	30	0.200141	0.0283517	29	0.199461	0.0189659	27	0.190627	0.0201363	8	0.192782	0.0193064	34
Metabolism	Xenobiotics Biodegradation and Metabolism	Polycyclic aromatic hydrocarbon degradation	3.211e-37	9.66511e-35	0.683531	0.249055	0.0571625	34	0.130891	0.029987	30	0.115207	0.0247875	29	0.0998602	0.0278545	27	0.114432	0.03049	8	0.102613	0.0408878	34
Metabolism	Lipid Metabolism	Synthesis and degradation of ketone bodies	3.75072e-48	1.12897e-45	0.771346	0.250615	0.0736346	34	0.0565454	0.0415934	30	0.0468359	0.0258193	29	0.0429625	0.0176165	27	0.0443252	0.0261229	8	0.0534125	0.0392972	34
Environmental Information Processing	Membrane Transport	Phosphotransferase system (PTS)	7.00692e-07	0.000210908	0.207698	0.254527	0.216176	34	0.841136	0.584379	30	0.530991	0.567102	29	0.361371	0.182861	27	0.363176	0.143372	8	0.40134	0.250698	34
Metabolism	Xenobiotics Biodegradation and Metabolism	Toluene degradation	3.26437e-26	9.82574e-24	0.560384	0.264767	0.0582901	34	0.125511	0.0552437	30	0.108137	0.0554385	29	0.115538	0.0500241	27	0.119555	0.0462231	8	0.113529	0.0514103	34
Metabolism	Xenobiotics Biodegradation and Metabolism	Drug metabolism - other enzymes	7.91166e-13	2.38141e-10	0.341295	0.267571	0.0516439	34	0.360178	0.0686424	30	0.371554	0.0386346	29	0.347854	0.0401157	27	0.329343	0.0353537	8	0.332555	0.0513851	34
Metabolism	Xenobiotics Biodegradation and Metabolism	Bisphenol degradation	5.4053e-43	1.62699e-40	0.73348	0.272554	0.07849	34	0.121867	0.0413917	30	0.100317	0.0341123	29	0.0831102	0.0180809	27	0.10095	0.015465	8	0.0795398	0.0176349	34
Organismal Systems	Endocrine System	PPAR signaling pathway	6.02074e-42	1.81224e-39	0.725055	0.278501	0.0728581	34	0.116698	0.03414	30	0.114055	0.0315352	29	0.111246	0.0149214	27	0.118042	0.0308166	8	0.10909	0.0251842	34
Metabolism	Carbohydrate Metabolism	Galactose metabolism	1.5453e-25	4.65136e-23	0.551397	0.305998	0.238595	34	0.920987	0.203214	30	0.794145	0.16128	29	0.688977	0.142562	27	0.692395	0.116179	8	0.655398	0.170836	34
Metabolism	Metabolism of Terpenoids and Polyketides	Prenyltransferases	5.92805e-10	1.78434e-07	0.280349	0.316383	0.0534163	34	0.36594	0.0584392	30	0.405269	0.057845	29	0.393075	0.0402833	27	0.384861	0.0383539	8	0.379248	0.0348556	34
Metabolism	Carbohydrate Metabolism	Pentose and glucuronate interconversions	5.47668e-26	1.64848e-23	0.557413	0.326954	0.0883658	34	0.613946	0.134924	30	0.510849	0.0737407	29	0.502348	0.0296906	27	0.494424	0.0477691	8	0.520787	0.0571473	34
Cellular Processes	Transport and Catabolism	Peroxisome	1.40749e-18	4.23655e-16	0.44691	0.3278	0.0625034	34	0.190051	0.0587918	30	0.207514	0.0747859	29	0.214671	0.0410003	27	0.21665	0.0627363	8	0.199367	0.0396021	34
Metabolism	Metabolism of Other Amino Acids	Selenocompound metabolism	1.60377e-16	4.82736e-14	0.411379	0.330203	0.0473491	34	0.43731	0.0457909	30	0.445814	0.0612543	29	0.442814	0.0526509	27	0.443083	0.0570941	8	0.446635	0.0652128	34
Metabolism	Metabolism of Cofactors and Vitamins	Riboflavin metabolism	2.57442e-10	7.749e-08	0.288373	0.336247	0.0303099	34	0.253652	0.0524944	30	0.281851	0.0541252	29	0.293083	0.0314361	27	0.280472	0.0324137	8	0.286078	0.0389426	34
Metabolism	Xenobiotics Biodegradation and Metabolism	Metabolism of xenobiotics by cytochrome P450	1.65673e-49	4.98675e-47	0.780359	0.352711	0.125444	34	0.0600201	0.0588447	30	0.0353728	0.026883	29	0.0431893	0.0279507	27	0.0480472	0.0233102	8	0.0488698	0.0261346	34
Metabolism	Amino Acid Metabolism	Phenylalanine metabolism	1.27669e-20	3.84283e-18	0.479965	0.35601	0.0618726	34	0.223818	0.0718697	30	0.214232	0.0416756	29	0.236555	0.0424673	27	0.231874	0.0355605	8	0.233612	0.0533507	34
Metabolism	Xenobiotics Biodegradation and Metabolism	Drug metabolism - cytochrome P450	5.63822e-50	1.6971e-47	0.783389	0.357734	0.124714	34	0.063968	0.0621128	30	0.034844	0.0276363	29	0.0433174	0.0286567	27	0.0467063	0.0244098	8	0.0483378	0.0263634	34
Genetic Information Processing	Replication and Repair	Nucleotide excision repair	3.42321e-24	1.03039e-21	0.532922	0.36486	0.0639615	34	0.44355	0.0643831	30	0.488836	0.0378785	29	0.495141	0.0273431	27	0.488923	0.0207755	8	0.500598	0.0394402	34
Metabolism	Metabolism of Cofactors and Vitamins	Ubiquinone and other terpenoid-quinone biosynthesis	1.94657e-13	5.85919e-11	0.353451	0.367192	0.0492969	34	0.248087	0.123631	30	0.197463	0.12444	29	0.186037	0.102326	27	0.176657	0.103229	8	0.162813	0.0943802	34
Metabolism	Lipid Metabolism	Glycerolipid metabolism	5.49654e-12	1.65446e-09	0.324073	0.400375	0.0530298	34	0.532607	0.0834955	30	0.460482	0.0835767	29	0.421533	0.0450625	27	0.44197	0.0427727	8	0.428991	0.0560618	34
Metabolism	Xenobiotics Biodegradation and Metabolism	Caprolactam degradation	2.70994e-47	8.15692e-45	0.765441	0.421035	0.153855	34	0.0730772	0.0781448	30	0.0367277	0.0273625	29	0.0478267	0.0372902	27	0.0586679	0.0432634	8	0.0562032	0.0392431	34
Genetic Information Processing	Folding, Sorting and Degradation	Sulfur relay system	4.6442e-13	1.3979e-10	0.345942	0.444948	0.0593508	34	0.369828	0.0715983	30	0.310246	0.0887013	29	0.321988	0.0597784	27	0.325762	0.0671064	8	0.333233	0.0557867	34
Genetic Information Processing	Replication and Repair	Base excision repair	2.82008e-13	8.48844e-11	0.350261	0.450555	0.058465	34	0.517864	0.0531726	30	0.536141	0.037113	29	0.539612	0.0477574	27	0.527693	0.026547	8	0.550384	0.050682	34
Metabolism	Enzyme Families	Protein kinases	9.54237e-06	0.00287225	0.178484	0.453888	0.075076	34	0.354462	0.0904119	30	0.348884	0.0835157	29	0.388627	0.0633059	27	0.398429	0.0809829	8	0.416477	0.0987079	34
Metabolism	Glycan Biosynthesis and Metabolism	Lipopolysaccharide biosynthesis	9.57981e-08	2.88352e-05	0.229023	0.459946	0.1149	34	0.266338	0.196734	30	0.272862	0.212141	29	0.270512	0.140607	27	0.218559	0.16432	8	0.214912	0.124345	34
Metabolism	Carbohydrate Metabolism	Starch and sucrose metabolism	3.41785e-30	1.02877e-27	0.609737	0.463562	0.27185	34	1.15849	0.217974	30	1.06971	0.132754	29	0.988764	0.152338	27	1.04605	0.151319	8	0.998276	0.177439	34
Metabolism	Metabolism of Cofactors and Vitamins	Thiamine metabolism	4.91214e-28	1.47855e-25	0.58373	0.477421	0.0593857	34	0.578975	0.0607009	30	0.626599	0.055344	29	0.631168	0.0305927	27	0.631677	0.0353006	8	0.626694	0.0411431	34
Metabolism	Xenobiotics Biodegradation and Metabolism	Chloroalkane and chloroalkene degradation	1.50507e-30	4.53027e-28	0.613868	0.486881	0.105573	34	0.262682	0.0773028	30	0.261327	0.0644297	29	0.268572	0.0340374	27	0.283564	0.0416445	8	0.274148	0.0512823	34
Genetic Information Processing	Folding, Sorting and Degradation	RNA degradation	2.52542e-07	7.60152e-05	0.218729	0.499149	0.0340265	34	0.534051	0.0601908	30	0.566646	0.0675816	29	0.565003	0.033921	27	0.561423	0.0385187	8	0.547776	0.0321344	34
Metabolism	Energy Metabolism	Carbon fixation in photosynthetic organisms	4.46408e-23	1.34369e-20	0.517013	0.503289	0.0812384	34	0.701494	0.0803792	30	0.694725	0.0698198	29	0.661054	0.0515743	27	0.65198	0.0485845	8	0.637386	0.0642972	34
Genetic Information Processing	Translation	Translation factors	2.36602e-26	7.12173e-24	0.562221	0.503399	0.08768	34	0.609149	0.063625	30	0.694408	0.0630608	29	0.697944	0.0483134	27	0.681475	0.0486887	8	0.684592	0.0630776	34
Cellular Processes	Cell Growth and Death	Cell cycle - Caulobacter	3.11454e-14	9.37477e-12	0.368968	0.538359	0.050042	34	0.603582	0.0817909	30	0.670814	0.0571948	29	0.669873	0.0494534	27	0.677045	0.0749364	8	0.650781	0.0841131	34
Metabolism	Metabolism of Cofactors and Vitamins	Nicotinate and nicotinamide metabolism	6.98299e-08	2.10188e-05	0.232343	0.546297	0.0479723	34	0.454796	0.0712249	30	0.504901	0.0582363	29	0.517129	0.0332777	27	0.511353	0.0295332	8	0.501981	0.0515534	34
Metabolism	Lipid Metabolism	Biosynthesis of unsaturated fatty acids	2.06303e-34	6.20971e-32	0.655914	0.549205	0.17123	34	0.192199	0.110117	30	0.160884	0.0601585	29	0.192551	0.0623543	27	0.193936	0.0658648	8	0.205435	0.0844529	34
Metabolism	Lipid Metabolism	Fatty acid biosynthesis	0.000157128	0.0472955	0.145328	0.557298	0.0529622	34	0.613783	0.0506561	30	0.611769	0.0880642	29	0.63795	0.0415977	27	0.647171	0.0663437	8	0.636432	0.109031	34
Metabolism	Carbohydrate Metabolism	Pentose phosphate pathway	8.95255e-25	2.69472e-22	0.541015	0.56844	0.167481	34	1.03982	0.122046	30	0.907069	0.123961	29	0.828712	0.138943	27	0.845833	0.116232	8	0.834612	0.15018	34
Metabolism	Metabolism of Cofactors and Vitamins	One carbon pool by folate	3.3886e-18	1.01997e-15	0.440493	0.590572	0.0498013	34	0.680592	0.0654699	30	0.761444	0.0926242	29	0.757806	0.0761382	27	0.747276	0.055155	8	0.712252	0.0710356	34
Metabolism	Metabolism of Other Amino Acids	Glutathione metabolism	6.98689e-49	2.10305e-46	0.776246	0.592815	0.14436	34	0.264644	0.0945988	30	0.207494	0.0479996	29	0.203095	0.0384369	27	0.193348	0.0336413	8	0.204041	0.0236041	34
Metabolism	Xenobiotics Biodegradation and Metabolism	Naphthalene degradation	1.21969e-51	3.67127e-49	0.79383	0.605965	0.170942	34	0.218631	0.0611905	30	0.173235	0.0451959	29	0.166071	0.017859	27	0.17883	0.0517804	8	0.167721	0.0479026	34
Metabolism	Metabolism of Cofactors and Vitamins	Folate biosynthesis	5.60494e-14	1.68709e-11	0.364037	0.609436	0.0618258	34	0.507687	0.079056	30	0.501765	0.0961443	29	0.485092	0.0552582	27	0.482878	0.0620072	8	0.459005	0.0497352	34
Metabolism	Metabolism of Terpenoids and Polyketides	Terpenoid backbone biosynthesis	1.38891e-18	4.18062e-16	0.447006	0.62589	0.0478222	34	0.66015	0.0799467	30	0.744845	0.0494135	29	0.731495	0.0307245	27	0.725145	0.0340258	8	0.717081	0.0316352	34
Genetic Information Processing	Folding, Sorting and Degradation	Protein export	5.94611e-12	1.78978e-09	0.323364	0.629125	0.0533728	34	0.682208	0.0658856	30	0.73925	0.072882	29	0.716158	0.0454584	27	0.733788	0.051067	8	0.695416	0.0286895	34
Metabolism	Glycan Biosynthesis and Metabolism	Lipopolysaccharide biosynthesis proteins	1.31321e-06	0.000395275	0.200804	0.635137	0.147116	34	0.435529	0.236705	30	0.411249	0.247321	29	0.413141	0.167576	27	0.364541	0.191715	8	0.367742	0.161436	34
Genetic Information Processing	Replication and Repair	DNA replication	6.74772e-18	2.03106e-15	0.435408	0.648605	0.082042	34	0.791242	0.0959856	30	0.830009	0.067963	29	0.790568	0.0535289	27	0.789254	0.0355742	8	0.763244	0.0496294	34
Metabolism	Metabolism of Cofactors and Vitamins	Pantothenate and CoA biosynthesis	9.66135e-18	2.90807e-15	0.432739	0.649838	0.0458226	34	0.717095	0.0792123	30	0.775485	0.0836066	29	0.787602	0.0353899	27	0.779365	0.038769	8	0.767126	0.038938	34
Metabolism	Xenobiotics Biodegradation and Metabolism	Aminobenzoate degradation	3.2055e-46	9.64855e-44	0.757847	0.66139	0.208681	34	0.193103	0.0911586	30	0.159124	0.0692053	29	0.159403	0.0433231	27	0.180461	0.0620184	8	0.168811	0.059653	34
Metabolism	Amino Acid Metabolism	Tyrosine metabolism	3.0474e-45	9.17266e-43	0.750709	0.672716	0.0979837	34	0.456726	0.0802641	30	0.383331	0.0614927	29	0.365059	0.0221026	27	0.382239	0.050348	8	0.373405	0.0494866	34
Metabolism	Carbohydrate Metabolism	Fructose and mannose metabolism	1.30288e-16	3.92168e-14	0.412988	0.684261	0.217963	34	1.28795	0.329337	30	1.0733	0.321759	29	0.9184	0.119563	27	0.961519	0.114513	8	0.917868	0.129109	34
Metabolism	Metabolism of Other Amino Acids	beta-Alanine metabolism	1.12702e-42	3.39234e-40	0.73094	0.689396	0.206254	34	0.232876	0.0914783	30	0.223888	0.0675279	29	0.244833	0.0489585	27	0.258338	0.0613591	8	0.226354	0.0637139	34
Metabolism	Metabolism of Terpenoids and Polyketides	Geraniol degradation	4.83712e-47	1.45597e-44	0.763682	0.706952	0.268844	34	0.0958849	0.11659	30	0.0646784	0.0420731	29	0.0829883	0.051484	27	0.097028	0.0773717	8	0.0895017	0.0748617	34
Metabolism	Carbohydrate Metabolism	Glyoxylate and dicarboxylate metabolism	5.59622e-21	1.68446e-18	0.485547	0.708529	0.0765717	34	0.61986	0.112811	30	0.51817	0.0704114	29	0.531332	0.0415691	27	0.547033	0.0393973	8	0.540443	0.0562825	34
Metabolism	Amino Acid Metabolism	Lysine degradation	1.52021e-39	4.57582e-37	0.704691	0.721265	0.226243	34	0.189738	0.139525	30	0.170729	0.0745597	29	0.213989	0.0759996	27	0.221558	0.089943	8	0.219377	0.104146	34
Metabolism	Metabolism of Terpenoids and Polyketides	Limonene and pinene degradation	5.57775e-47	1.6789e-44	0.763247	0.742044	0.259772	34	0.148854	0.109591	30	0.127769	0.0468075	29	0.150124	0.043396	27	0.172379	0.0676256	8	0.152806	0.0667825	34
Metabolism	Amino Acid Metabolism	Lysine biosynthesis	2.46255e-20	7.41229e-18	0.475475	0.745701	0.099785	34	0.989376	0.152425	30	0.97456	0.118296	29	0.99681	0.0505288	27	1.01584	0.0597501	8	0.968553	0.0699852	34
Genetic Information Processing	Replication and Repair	Mismatch repair	3.64424e-23	1.09692e-20	0.51829	0.753529	0.107068	34	0.953954	0.114841	30	1.0107	0.0617676	29	0.977322	0.0730754	27	0.973568	0.0467422	8	0.954048	0.0776608	34
Metabolism	Amino Acid Metabolism	Valine, leucine and isoleucine biosynthesis	3.4031e-05	0.0102433	0.163692	0.783893	0.0797093	34	0.841487	0.137728	30	0.856657	0.135131	29	0.899072	0.0608202	27	0.907643	0.0489012	8	0.904846	0.0902562	34
Metabolism	Amino Acid Metabolism	Tryptophan metabolism	6.96491e-43	2.09644e-40	0.732607	0.806835	0.239312	34	0.217715	0.15145	30	0.201991	0.06622	29	0.229275	0.0752143	27	0.23905	0.0952086	8	0.22805	0.106743	34
Metabolism	Glycan Biosynthesis and Metabolism	Peptidoglycan biosynthesis	2.2371e-26	6.73368e-24	0.56254	0.829308	0.0609079	34	0.934736	0.0886679	30	1.0262	0.0611371	29	1.01727	0.0529906	27	1.02109	0.0446614	8	1.02075	0.0746843	34
Genetic Information Processing	Transcription	Transcription machinery	1.66929e-23	5.02458e-21	0.523172	0.849028	0.152084	34	1.16055	0.223916	30	1.18759	0.130052	29	1.24906	0.0591368	27	1.22258	0.101542	8	1.23815	0.104716	34
Metabolism	Metabolism of Cofactors and Vitamins	Porphyrin and chlorophyll metabolism	5.81563e-05	0.017505	0.157333	0.853651	0.143485	34	1.10297	0.256219	30	1.02788	0.359986	29	1.11482	0.241395	27	1.13914	0.214857	8	1.14581	0.229884	34
Metabolism	Amino Acid Metabolism	Histidine metabolism	4.82028e-08	1.4509e-05	0.236212	0.87051	0.0984909	34	0.714717	0.125268	30	0.727748	0.149035	29	0.787751	0.0459322	27	0.79715	0.0306446	8	0.767848	0.0502008	34
Metabolism	Lipid Metabolism	Lipid biosynthesis proteins	1.08484e-09	3.26537e-07	0.274469	0.879096	0.0812118	34	0.703112	0.080351	30	0.745865	0.0880819	29	0.792634	0.0655462	27	0.805544	0.0854666	8	0.786354	0.137287	34
Metabolism	Xenobiotics Biodegradation and Metabolism	Benzoate degradation	1.692e-48	5.09291e-46	0.773681	0.87956	0.236811	34	0.302088	0.126193	30	0.276431	0.0655247	29	0.286964	0.0404243	27	0.298935	0.0732552	8	0.298108	0.0599315	34
Metabolism	Amino Acid Metabolism	Phenylalanine, tyrosine and tryptophan biosynthesis	2.47384e-07	7.44627e-05	0.21895	0.895423	0.0986334	34	0.903009	0.16093	30	0.970636	0.185903	29	1.04609	0.0708732	27	1.07198	0.053356	8	1.03672	0.089545	34
Environmental Information Processing	Membrane Transport	Bacterial secretion system	3.99654e-24	1.20296e-21	0.531978	0.930501	0.118378	34	0.739476	0.185961	30	0.659016	0.0675413	29	0.649713	0.0656693	27	0.647687	0.0570976	8	0.626923	0.0399736	34
Metabolism	Amino Acid Metabolism	Cysteine and methionine metabolism	1.12472e-26	3.3854e-24	0.566436	0.94043	0.0785847	34	1.13928	0.0839864	30	1.16669	0.102481	29	1.22772	0.0925609	27	1.19962	0.0952219	8	1.22369	0.106391	34
Metabolism	Carbohydrate Metabolism	Amino sugar and nucleotide sugar metabolism	1.98672e-27	5.98003e-25	0.576101	0.960085	0.327276	34	1.78407	0.291395	30	1.63192	0.277643	29	1.51757	0.102779	27	1.53389	0.11273	8	1.51299	0.12667	34
Genetic Information Processing	Replication and Repair	Homologous recombination	4.38676e-13	1.32042e-10	0.346438	0.986044	0.075795	34	1.0497	0.112387	30	1.18174	0.0898618	29	1.16322	0.0966386	27	1.17758	0.072286	8	1.1226	0.129064	34
Metabolism	Carbohydrate Metabolism	Glycolysis / Gluconeogenesis	5.84966e-12	1.76075e-09	0.323511	1.09997	0.162784	34	1.39872	0.170404	30	1.29518	0.173764	29	1.19084	0.0721015	27	1.20737	0.089837	8	1.21339	0.121357	34
Metabolism	Amino Acid Metabolism	Alanine, aspartate and glutamate metabolism	8.61395e-08	2.5928e-05	0.230141	1.11248	0.075676	34	1.24649	0.152884	30	1.24907	0.161399	29	1.28697	0.0693613	27	1.30156	0.0621119	8	1.24733	0.0914603	34
Cellular Processes	Cell Motility	Bacterial motility proteins	8.1949e-09	2.46667e-06	0.254376	1.12317	0.373644	34	0.54268	0.429654	30	1.00684	0.584621	29	1.19118	0.347109	27	1.01504	0.175552	8	1.25507	0.39131	34
Genetic Information Processing	Replication and Repair	DNA replication proteins	2.82433e-21	8.50123e-19	0.490127	1.13766	0.18423	34	1.46571	0.178278	30	1.50744	0.121394	29	1.47166	0.0686063	27	1.43231	0.0927326	8	1.43617	0.106371	34
Metabolism	Lipid Metabolism	Fatty acid metabolism	6.5477e-45	1.97086e-42	0.748237	1.14265	0.350331	34	0.333637	0.167905	30	0.292545	0.0798819	29	0.330777	0.0863606	27	0.340766	0.109813	8	0.340967	0.126016	34
Metabolism	Amino Acid Metabolism	Valine, leucine and isoleucine degradation	9.27781e-41	2.79262e-38	0.71517	1.15602	0.341346	34	0.30742	0.205971	30	0.304987	0.102622	29	0.346861	0.127814	27	0.351896	0.155675	8	0.359416	0.181781	34
Metabolism	Carbohydrate Metabolism	Pyruvate metabolism	4.32576e-16	1.30205e-13	0.403632	1.22195	0.0572863	34	1.32977	0.0663412	30	1.21299	0.104675	29	1.15521	0.0604537	27	1.16722	0.0684552	8	1.14801	0.0907542	34
Genetic Information Processing	Translation	Aminoacyl-tRNA biosynthesis	9.43046e-21	2.83857e-18	0.482023	1.23625	0.12959	34	1.30969	0.175652	30	1.51701	0.110486	29	1.49163	0.0883047	27	1.4797	0.0633251	8	1.52403	0.108012	34
Metabolism	Carbohydrate Metabolism	Butanoate metabolism	3.79492e-43	1.14227e-40	0.734694	1.29831	0.223708	34	0.772064	0.1446	30	0.73861	0.0751011	29	0.751911	0.0682847	27	0.729807	0.0965155	8	0.748186	0.0801282	34
Metabolism	Carbohydrate Metabolism	Propanoate metabolism	4.16931e-47	1.25496e-44	0.764134	1.30673	0.27368	34	0.679292	0.130737	30	0.621945	0.0732871	29	0.626393	0.0558712	27	0.638496	0.0926833	8	0.640981	0.0954633	34
Genetic Information Processing	Folding, Sorting and Degradation	Chaperones and folding catalysts	9.42201e-14	2.83602e-11	0.359644	1.31081	0.104117	34	1.15791	0.105822	30	1.15808	0.158343	29	1.1284	0.0902057	27	1.13319	0.088139	8	1.07285	0.070973	34
Metabolism	Energy Metabolism	Carbon fixation pathways in prokaryotes	6.80621e-18	2.04867e-15	0.435344	1.43472	0.136001	34	1.10526	0.130224	30	1.17271	0.181931	29	1.21951	0.105142	27	1.17595	0.121498	8	1.1642	0.0895403	34
Metabolism	Enzyme Families	Peptidases	2.12811e-33	6.40562e-31	0.645355	1.6224	0.257661	34	2.16156	0.195852	30	2.23787	0.154327	29	2.24522	0.1064	27	2.21152	0.109539	8	2.15422	0.12153	34
Metabolism	Amino Acid Metabolism	Amino acid related enzymes	6.63599e-21	1.99743e-18	0.484399	1.62468	0.0922585	34	1.66729	0.115741	30	1.83171	0.109652	29	1.84673	0.0874613	27	1.84076	0.0667558	8	1.84504	0.100732	34
Metabolism	Nucleotide Metabolism	Pyrimidine metabolism	7.08634e-23	2.13299e-20	0.514092	1.71437	0.272171	34	2.07031	0.261019	30	2.28654	0.167303	29	2.25829	0.103575	27	2.20294	0.149594	8	2.22787	0.184351	34
Genetic Information Processing	Translation	Ribosome Biogenesis	4.24909e-11	1.27898e-08	0.305353	1.7535	0.091104	34	1.62093	0.103272	30	1.76205	0.0859544	29	1.76915	0.0591215	27	1.78787	0.0616106	8	1.7796	0.0919966	34
Environmental Information Processing	Signal Transduction	Two-component system	2.23171e-05	0.00671746	0.168645	2.01842	0.316466	34	1.65759	0.459026	30	1.61715	0.268401	29	1.69274	0.198173	27	1.65827	0.21206	8	1.77135	0.318278	34
Environmental Information Processing	Membrane Transport	Secretion system	6.02319e-25	1.81298e-22	0.543378	2.16496	0.38125	34	1.39588	0.416494	30	1.37323	0.220553	29	1.42341	0.193658	27	1.35641	0.119853	8	1.43186	0.1177	34
Genetic Information Processing	Translation	Ribosome	2.72093e-20	8.19001e-18	0.474789	2.38042	0.328999	34	2.60772	0.319273	30	3.0186	0.225103	29	2.99791	0.171769	27	2.93482	0.189527	8	2.97212	0.272284	34
Metabolism	Nucleotide Metabolism	Purine metabolism	1.51192e-08	4.55088e-06	0.248159	2.38852	0.198615	34	2.62636	0.244519	30	2.71735	0.214691	29	2.63976	0.111618	27	2.60278	0.0917613	8	2.62674	0.187054	34
Genetic Information Processing	Replication and Repair	DNA repair and recombination proteins	9.64586e-22	2.90341e-19	0.497237	3.00749	0.205076	34	3.31818	0.257545	30	3.50294	0.158467	29	3.45746	0.10449	27	3.45098	0.096264	8	3.41962	0.150466	34
Environmental Information Processing	Membrane Transport	Transporters	1.01263e-11	3.048e-09	0.31854	5.10328	1.17626	34	7.62877	1.34556	30	7.13944	1.82066	29	7.00655	1.35407	27	7.40852	1.28045	8	7.53829	1.17428	34
